# Supplementary material for: Zoonotic risk factors associated with seroprevalence of Ebola virus GP antibodies in the absence of diagnosed Ebola virus disease in the Democratic Republic of Congo
Source: PLoS Negl Trop Dis. 2021 Aug 12;15(8):e0009566. doi: 10.1371/journal.pntd.0009566 (PMC8384205; doi:10.1371/journal.pntd.0009566)
Supplement: S1 Data — (XLSX) [file pntd.0009566.s001.xlsx]

## Sheet: data
ID	age	HCW	civil_stat	edu_level	occ_prim	hc_type	ever_cc_ebola	monkey	nhp	bat	rodent	slaught_anim	sleep_outside	hunt_wild	visit_forest	cut_wood	eat_nhp	freq_markets	make_charcoal	eat_bushmeat	enter_cave	sex	AGE_CAT3	monkey_month	nhp_month	bat_month	rodent_month	slaught_month	sleep_out_month	hunt_month	forest_month	cut_wood_month	eat_nhp_month	markets_month	make_charcoal_month	eat_bush_month	cave_month	GPPOS	site
1	19	0	1	3	13		0	1	0	0	1	1	1	0	1	0	0	1	0	1	0	1	1	0			1	0	1		1			1		0		1	Yambuku
2	38	1	1	3	4	3	0	1	1	1	1	0	0	1	1	1	1	1	0	0	0	2	3	0	0	0	0			0	0	0	1	1				0	Yambuku
3	39	1	2	3	4	10	0	1	0	0	0	0	1	0	0	0	0	1	1	1	0	1	3	1					0					1	0	1		0	Boende
4	20	0	2	4	5		0	1	0	0	0	0	1	0	1	0	0	0	0	0	0	2	1	0					0		1							0	Boende
5	45	1	2	6	4	3	0	0	0	0	0	0	0	0	0	0	0	1	0	0	0	2	3											1				0	Boende
6	33	0	2	4	13		0	0	0	0	0	0	0	0	1	0	0	0	0	0	0	1	2								1							1	Boende
7	20	1	2	4	4	3	0	0	0	0	0	0	0	0	0	0	0	0	0	0	0	2	1															0	Kabondo
8	43	1	2	4	4	3	0	1	0	0	0	0	0	0	1	1	0	1	0	1	0	2	3	1							1	1		1		1		0	Boende
9	25	1	2	4	4	12	0	1	0	0	0	0	1	1	1	0	0	1	0	0	0	1	1	1					1	1	1			1				0	Boende
10	34	1	2	3	4	3	0	1	0	0	0	0	0	0	1	0	0	0	0	0	0	1	2	1							1							0	Boende
11	50	1	4	2	4	15	99	0	0	0	0	0	1	0	1	1	0	1	0	1	0	2	4						1		1	1		0		1		0	Boende
12	40	1	2	6	4	3	0	1	0	0	0	0	1	0	0	0	0	0	0	0	0	1	3	0					0									0	Boende
13	68	1	2	1	4	10	0	0	0	0	0	1	1	0	1	1	0	1	1	1	0	2	5					0	0		0	1		1	0	0		0	Kabondo
14	35	1	2	4	4	14	99	1	0		0	1	1	1	1	1	0	1	0	1	0	1	2	1				1	1	0	1	1		1		1		0	Boende
15	30	1	2	4	4	9	0	1	0	1	0	1	1	1	1	1	0	1	0	0	0	1	2	0		1		0	1	0	0	0		1				0	Boende
16	26	1	2	4	4	10	0	1	0	0	0	0	1	0	0	1	0	1	0	0	0	2	2	1					0			0		1				0	Boende
17	29	1	1	4	4	3	0	1	0	0	0	0	1	0	1	1	0	1	0	1	0	2	2	0					1		1	1		1		0		0	Boende
18	73	0	2	2	13		0	0	0	0	0	0	0	0	1	1	0	0	0	1	0	1	5								1	1				0		0	Boende
19	37	1	2	6	4	3	99	1	0	0	0	1	1	1	1	1	0	1	1	1	0	1	3	1				0	0	0	0	0		1	0	1		0	Boende
20	64	0	2	3	13		0	1	0	0	0	1	1	0	0	0	0	1	0	0	0	2	5	0				0	0					0				0	Yambuku
21	46	1	2	6	4	3	1	1	1	1	1	1	1	0	1	1	0	1	0	1	0	1	4	0	0	0	0	0	1		0	0		1		1		0	Yambuku
22	33	1	2	3	4	19	1	1	0	0	1	1	1	1	1	1	0	1	0	1	0	1	2	1			1	1	1	1	1	1		1		1		0	Boende
23	50	0	2	3	13		0	1	1	1	0	0	1	0	1	0	1	1	0	1	0	1	4	1	1	0			1		1		0	1		1		0	Boende
24	22	1	2	4	4	11	0	0	0	0	0	0	0	0	1	0	0	0	0	0	0	1	1								0							0	Boende
25	40	1	2	3	4	11	0	1	0	0	0	0	0	0	1	0	0	0	0	0	0	2	3	1							1							0	Boende
26	55	1	2	3	4	15	0	1	0	0	0	0	1	0	1	0	0	1	0	0	0	2	4	1					0		1			0				0	Boende
27	53	1	4	6	4	3	1	1	0	0	1	0	1	0	0	1	0	1	0	1	0	2	4	1			1		1			1		1		1		0	Yambuku
28	20	0	2	1	1		0	1	0	1	1	0	1	0	1	1	0	1	0	1	0	2	1	0		0	0		0		1	1		0		0		0	Yambuku
29	45	1	2	4	4	3	1	1	0	0	0	0	1	0	1	1	0	0	0	1	0	1	3	0					0		1	1				1		0	Boende
30	51	1	2	2	4	14	1	0	0	0	0	1	1	0	1	1	1	1	0	1	0	1	4					0	0		1	1	1	1		1		0	Yambuku
31	28	0	2	4	11		0	0	0	0	0	0	0	0	1	0	0	1	0	1	0	1	2								0			1		0		0	Boende
32	50	1	1	4	4	11	0	1	0	0	0	0	1	0	1	0	0	0	0	0	0	1	4	1					0		1							0	Boende
33	33	0	1	2	13		0	0	0	0	0	0	0	0	0	0	0	1	0	0	0	1	2											1				0	Boende
34	36	1	2	6	4	3	0	1	0	0	0	0	1	0	1	0	0	1	0	1	0	2	3	0					0		0			1		1		0	Boende
35	34	0	2	4	5		0	0	0	0	0	1	1	0	1	1	0	1	0	1	0	2	2					1	0		1	1		1		1		0	Yambuku
36	26	1	1	6	4	7	0	1	0	0	0	1	1	0	1	1	0	1	0	0	0	2	2	1				1	1		0	1		1				0	Boende
37	25	1	2	3	4	11	0	0	0	0	0	0	0	0	0	0	0	1	0	0	0	2	1											1				0	Boende
38	31	1	2	4	4	3	0	1	0	0	0	0	0	0	0	0	0	0	0	0	0	2	2	0														0	Boende
39	43	0	2	2	13		0	1	0	0	1	1	1	1	1	1	0	1	0	0	0	1	3	1			1	0	1	1	1	1		1				0	Boende
40	53	0	1	3	13		0	1	0	0	1	0	1	0	0	0	0	1	0	0	0	2	4	0			0		0					0				0	Boende
41	59	1	2	3	4	10	0	1	0	0	0	0	0	0	1	0	0	1	0	0	0	1	4	1							0			1				0	Boende
42	49	0	2	3	1		1	1	1	0	0	1	1	1	1	1	1	1	0	1	0	1	4	0	0			1	1	0	0	0	0	0		0		0	Yambuku
43	46	0	2	4	13		0	0	0	1	1	1	1	0	1	1	0	1	1	1	0	1	4			1	1	0	1		1	0		1	0	1		0	Kabondo
44	22	0	1	3	5		0	0	0	0	0	1	0	0	1	1	1	1	0	1	0	2	1					0			1	1	0	1		1		0	Yambuku
45	41	1	2	3	4	10	0	1	0	1	0	1	0	0	1	1	0	1	0	1	0	2	3	0		0		0			1	1		1		1		0	Boende
46	41	0	1	4	13		0	1	0	0	0	1	1	1	1	0	0	1	0	0	0	1	3	1				0	1	0	0			1				0	Boende
47	51	1	2	4	4	3	0	1	0	1	1	1	1	1	1	1	0	1	1	1	1	1	4	0		1	1	0	1	0	1	0		1	0	1	0	0	Kabondo
48	55	1	2	1	4	10	0	1	0	0	0	0	0	0	1	0	0	1	0	0	0	1	4	0							0			1				0	Boende
49	30	0	2	3	13		0	0	0	0	0	0	0	0	1	1	0	0	0	0	0	1	2								1	1						0	Boende
50	24	1	2	4	4	9	0	0	0	0	0	0	1	0	1	1	0	0	0	0	0	1	1						0		1	0						1	Boende
51	67	0	2	3	1		0	1	1	1	1	0	0	0	1	1	1	1	0	0	0	1	5	1	1	1	1				1	1	1	1				1	Yambuku
52	39	1	2	6	4	3	1	0	0	0	0	0	0	0	0	0	0	0	0	0	0	1	3															0	Boende
53	49	1	2	4	4	3	1	1	0	1	0	1	1	1	1	1	1	1	0	1	0	1	4	1		0		0	1	0	1	1	0	1		1		0	Boende
54	22	1	1	4	4	3	0	0	0	0	0	1	1	1	1	0	0	1	0	1	0	2	1					1	0	0	0			1		1		0	Yambuku
55	51	1	2	2	4	10	0	1	0	0	0	0	0	0	1	1	0	1	0	0	0	2	4	1							1	1		1				0	Boende
56	34	1	2	3	4	10	0	0	0	0	0	1	1	0	1	1	0	1	0	1	0	2	2					1	0		1	1		1		1		0	Yambuku
57	34	1	2	3	4	15	0	1	0	0	0	0	1	0	0	1	0	1		1	0	2	2	1					0			1		0		1		0	Boende
58	50	1	2	2	4	10	0	1	1	1	1	0	1	1	1	1	1	1	0	1	0	1	4	1	1	1	1		1	1	1	1	0	0		0		0	Yambuku
59	50	1	2	4	4	12	0	1	1	1	1	0	1	1	1	1	1	1	0	1	0	1	4	1	1	1	1		1	1	1	1	0	1		1		0	Yambuku
60	35	1	2	6	4	2	0	1	1	0	0	0	0	0	1	1	1	1	0	1	0	1	2	0	0						0	1	0	1		0		0	Boende
61	67	0	1	3	13		0	1	0	0	0	0	0	0	0	0	0	0	0	0	0	1	5	1														0	Boende
62	38	1	2	3	4	12	0	1	1	1	1	1	1	1	1	1	1	1	0	1	0	1	3	1	0	0	1	1	1	1	1	1	0	1		1		0	Yambuku
63	46	1	1	4	4	19	0	1	0	0	0	0	1	0	1	1	0	1	0	1	0	1	4	1					0		0	0		1		0		0	Boende
64	52	1	2	3	4	15	0	0	0	0	0	0	0	0	1	0	0	1	0	0	0	2	4								1			1				0	Boende
65	61	1	2	7	4	3	0	1	1	1	1	1	1	1	1	1	1	1	0	1	0	1	5	0	0	0	1	1	1	0	1	0	1	1		1		0	Yambuku
66	50	1	2	3	4	17	0	0	1	0	0	1	1	0	1	1	1	1	1	1	0	1	4		0			0	1		0	1	0	1	0	0		0	Kabondo
67	52	0	2	3	13		0	1	0	0	1	0	0	0	1	0	0	1	0	0	0	1	4	1			1				1			1				0	Boende
68	25	0	2	4	2		0	1	0	0	0	0	1	0	1	1	0	1	0	0	0	2	1	1					0		0	1		1				0	Boende
69	60	1	5	3	4	12	0	1	1	1	1	1	1	1	1	1	1	1	0	1	0	1	5	1	0	0	1	0	1	0	1	1	0	1		1		0	Yambuku
70	68	1	2	3	4	3	0	1	0	0	1	1	1	0	1	0	0	1	0	1	0	2	5	1			1	1	1		1			1		1		0	Yambuku
71	28	1	2	3	4	15	0	0	0	0	0	0	0	0	1	0	0	1	0	0	0	2	2								0			1				0	Boende
72	36	1	2	3	4	19	0	1	1	0	0	0	1	0	1	1	1	1	0	1	0	2	3	1	1				1		1	1	0	1		1		0	Yambuku
73	54	1	2	3	4	11	0	1	0	0	0	0	0	0	1	0	0	1	0	0	0	1	4	1							1			1				0	Boende
74	33	1	2	3	4	10	0	1	0	0	0	0	1	0	1	0	0	1	0	1	0	2	2	0					0		1			0		1		0	Boende
75	39	1	2	4	4	3	0	0	0	0	1	1	1	0	0	0	0	1	0	1	0	2	3				1	1	1					1		1		0	Yambuku
76	35	1	2	3	4	10	0	0	0	0	0	0	1	0	0	0	0	0	0	0	0	2	2						0									0	Boende
77	45	1	2	4	4	11	1	1	0	1	1	0	1	1	1	0	0	0	0	0	0	1	3	0		0	1		1	1	0							1	Boende
78	33	1	2	4	4	19	0	1	0	1	0	1	0	0	1	1	0	0	0	0	0	1	2	1		0		0			1	1						0	Boende
79	35	1	2	4	4	10	0	0	0	0	0	0	0	0	0	0	0	1	0	0	0	2	2											1				0	Boende
80	24	1	1	4	4	11	0	0	0	0	0	0	0	0	0	0	0	1	0	0	0	2	1											1				0	Boende
81	46	1	1	6	4	4	0	1	0	0	0	0	1	0	1	1	0	1	0	1	0	1	4	0					1		0	0		1		1		0	Yambuku
82	55	1	2	1	4	11	0	0	0	0	0	0	1	0	1	1	0	1	0	1	0	2	4						1		1	1		1		1		0	Boende
83	58	1	2	2	4	10	0	1	1	0	0	1	1	1	1	1	1	1	0	1	0	1	4	0	0			0	1	0	1	1	0	1		1		0	Yambuku
84	43	1	2	6	4	1	0	1	0	0	0	1	1	1	1	1	1	1	0	1	0	1	3	1				1	1	0	0	0	0	1		1		0	Boende
85	59	1	2	3	4	15	99	0	0	0	0	0	1	0	1	1	0	1	0	1	0	2	4						0		0	0		1		1		0	Boende
86	44	1	1	4	4	2	0	1	1	1	0	1	1	1	1	0	1	1	0	1	1	1	3	1	0	0		1	1	1	1		1	0		1	1	0	Boende
87	41	1	2	4	4	3	1	1	0	0	0	0	0	0	0	1	1	1	0	1	0	2	3	1								1	0	1		1		0	Boende
88	49	1	2	3	4	3	0	1	0	1	1	0	1	0	1	1	0	1	0	1	0	1	4	0		1	1		0		0	0		1		1		0	Kabondo
89	37	1	2	6	4	1	0	1	0	0	0	0	0	0	0	0	1	0	0	0	0	1	3	0									0					0	Boende
90	63	1	2	3	4	14	0	1	0	0	0	0	1	0	1	0	0	0	0	0	0	1	5	1					0		1							0	Boende
91	49	1	2	4	4	19	0	0	0	0	0	1	0	1	1	1	0	1	0	1	0	1	4					1		0	1	0		1		1		0	Boende
92	34	1	2	4	4	10	0	1	0	0	0	0	1	0	0	0	0	0	0	0	0	1	2	1					0									0	Boende
93	51	1	2	4	4	3	0	1	1	1	1	0	1	1	1	1	1	1	0	1	0	2	4	1	1	1	1		0	1	0	0	0	0		0		0	Yambuku
94	34	0	5	4	1		0	1	0	0	0	0	0	0	0	1	0	1	0	0	0	1	2	1								1		1				0	Boende
95	36	1	2	4	4	3	0	0	0	0	0	0	0	0	1	1	0	1	0	0	0	1	3								1	0		0				0	Boende
96	32	1	2	6	4	3	0	1	0	0	1	1	1	1	1	1	1	1	0	1	0	1	2	0			0	0	0	0	0	0	0	1		1		0	Boende
97	19	0	1	3	13		0	1	1	1	1	1	1	0	1	1	0	1	0	0	0	1	1	1	0	0	1	0	1		1	1		0				0	Yambuku
98	50	1	2	4	4	6	0	1	0	1	1	1	1	1	1	1	1	1	0	1	0	1	4	1		0	0	0	0	0	0	0	1	1		1		1	Boende
99	53	1	5	1	4	12	0	1	1	1	1	0	1	0	1	0	1	1	0	1	0	1	4	1	1	0	1		0		0		1	1		0		0	Yambuku
100	29	1	1	6	4	4	0	0	0	0	0	0	0	0	0	0	0	1	0	1	0	1	2											1		0		0	Yambuku
101	25	1	4	4	4	14	0	1	0	0	0	0	1	0	1	1	0	1	0	0	0	2	1	1					0		1	1		1				0	Boende
102	24	0	1	4	3		0	1	0	1	1	1	1	1	1	1	0	1	0	1	0	1	1	0		0	0	0	0	0	1	1		0		1		1	Yambuku
103	27	0	2	7	3		0	1	1	1	1	1	1	1	1	1	1	1	0	1	0	1	2	1	0	1	1	1	1	1	1	1	1	1		1		0	Yambuku
104	49	0	2	3	11		1	1	0	0	1	1	1	1	1	1	1	1	0	1	0	1	4	0			0	0	0	0	1	1	1	1		0		1	Yambuku
105	38	1	2	4	4	12	99	1	1	1	0	0	0	0	1	0	1	1	0	1	0	1	3	1	0	0					1		0	1		1		0	Boende
106	48	1	2	3	4	9	1	1	0	0	1	1	1	0	1	0	1	1	0	1	0	1	4	1			1	0	1		0		1	1		1		1	Yambuku
107	33	0	2	2	13		1	1	0	1	0	1	0	1	1	0	0	1	0	1	0	1	2	1		0		1		0	1			1		1		0	Boende
108	66	1	2	3	4	2	1	1	1	1	1	0	0	1	1	1	1	1	0	1	0	1	5	1	0	0	0			0	0	0	0	1		1		0	Yambuku
109	43	1	2	3	4	15	0	1	1	1	1	1	1	0	1	1	0	1	0	1	0	2	3	1	0	1	1	0	1		1	1		1		1		0	Yambuku
110	35	1	2	4	4	3	0	1	0	0	0	0	0	0	0	0	0	0	0	1	0	1	2	1												1		0	Boende
111	46	1	2	4	4	3	0	0	0	0	1	0	1	0	1	0	0	1	0	1	0	1	4				1		1		1			1		1		0	Kabondo
112	45	1	2	3	4	9	0	0	0	0	0	0	0	0	0	0	0	0	0	1	0	1	3													1		0	Boende
113	23	0	2	3			0	1	0	0	0	0	1	0	1	0	0	1	0	1	0	1	1	1					1		1			1		1		0	Boende
114	52	1	2	7	4	1	0	1	1	1	1	1	1	0	1	1	1	1	0	1	0	1	4	0	0	0	0	0	0		1	0	0	1		1		0	Yambuku
115	33	1	2	4	4	3	0	1	0	0	0	0	0	0	1	1	0	1	0	1	0	2	2	1							1	1		0		1		0	Boende
116	30	0	2	3	1		0	1	1	1	1	0	0	0	1	1	1	1	0	1	0	1	2	0	0	0	0				1	1	0	1		0		0	Yambuku
117	22	1	2	3	4	15	0	1	0	0	0	0	1	0	1	1	1	1	0	1	0	2	1	1					1		1	1	1	1		1		0	Yambuku
118	63	0	2	4	13		0	0	0	0	0	1	1	0	1	1	1	1	1	1	1	1	5					1	1		1	1	0	1	0	0	0	0	Kabondo
119	60	1	2	6	4	3	1	1	0	0	0	0	0	0	0	0	0	0	0	0	0	1	5	1														0	Boende
120	43	1	2	4	4	3	1	1	0	0	0	0	0	0	1	0	1	1	0	0	0	1	3	1							1		1	1				0	Boende
121	41	1	2	4	4	2	0	1	0	0	0	0	1	0	0	0	0	0	0	0	0	1	3	1					0									0	Boende
122	36	0	2	4	13		0	1	1	1	1	0	1	1	1	1	1	1	0	1	0	1	3	0	0	0	0		1	1	0	0	0	0		0		1	Yambuku
123	43	1	2	6	4	3	1	1	0	0	0	0	0	0	1	0	0	1	0	1	0	1	3	1							0			1		1		0	Boende
124	49	1	2	3	4	19	1	0	0	0	0	0	0	0	0	0	0	0	0	0	0	2	4															0	Boende
125	49	0	2	4	13		0	0	0	0	1	0	1	1	1	1	0	1	0	1	0	1	4				1		1	1	1	1		1		1		0	Boende
126	33	1	2	4	4	3	0	1	0	0	1	1	1	1	1	1	0	1	1	0	0	1	2	1			1	1	1	1	1	1		1	0			0	Boende
127	43	0	2	4	13		0	1	0	1	1	0	0	0	0	1	1	1	0	0	0	1	3	1		1	1					1	1	1				0	Yambuku
128	43	1	2	6	4	1	1	1	1	1	1	1	1	0	1	1	1	1	0	1	0	1	3	0	0	1	0	0	1		1	0	1	1		1		0	Boende
129	27	1	2	4	4	15	0	1	0	0	0	0	1	0	1	0	0	1	0	1	0	2	2	0					0		0			0		0		0	Boende
130	57	1	2	3	4	10	0	0	0	0	0	0	1	0	1	1	0	1	0	0	0	1	4						0		0	1		1				0	Boende
131	29	1	1	6	4	2	0	0	0	0	0	0	1	0	1	1	1	1	0	1	0	2	2						1		0	0	0	1		1		0	Yambuku
132	32	1	2	6	4	3	0	0	0	0	0	0	1	0	0	0	1	1	0	1	0	2	2						0				0	1		0		0	Yambuku
133	37	1	2	4	4	3	0	0	0	0	0	0	1	0	0	1	1	1	0	0	0	2	3						0			0	0	1				0	Yambuku
134	61	1	2	2	4	11	0	1	0	0	0	0	0	0	1	0	0	0	0	0	0	1	5	0							0							0	Boende
135	34	0	2	2	6		0	1	1	0	0	1	1	1	1	1	1	1	0	1	0	1	2	1	1			0	1	1	1	1	1	1		1		0	Yambuku
136	48	1	2	7	4	2	0	1	1	1	1	1	1	0	1	1	1	0	0	1	1	1	4	0	0	0	0	0	0		0	1	0			1	0	0	Yambuku
137	19	1	2	3	4	10	0	0	0	0	0	0	1	0	1	1	0	1	0	0	0	2	1						1		1	0		1				0	Yambuku
138	58	1	2	4	4	2	0	1	0	0	0	0	1	0	1	0	0	1	0	0	0	1	4	0					1		1			1				0	Boende
139	33	1	1	6	4	2	0	0	0	0	0	0	0	0	0	0	1	1	0	1	0	2	2										1	1		1		0	Yambuku
140	42	1	4	4	4	11	0	1	1	0	0	1	1	1	1	0	0	1	0	1	0	1	3	0	0			0	1	0	0			1		1		0	Boende
141	45	1	2	3	4	15	1	1	1	0	0	0	1	0	1	1	1	1	0	1	0	2	3	1	1				0		1	1	0	1		1		0	Yambuku
142	36	0	2	3	13		0	1	1	1	1	1	1	1	1	1	1	1	1	1	0	1	3	1	0	0	1	0	1	0	1	1	0	1	0	1		1	Yambuku
143	27	1	2	6	4	2	0	0	0	0	0	1	1	1	1	1	0	1	0	1	0	2	2					1	1	0	0	0		1		1		0	Yambuku
144	36	1	1	3	4	3	0	1	0	1	1	0	1	0	1	0	0	1	0	1	0	2	3	1		1	1		1		1			1		1		0	Yambuku
145	42	1	2	4	4	10	0	1	0	1	1	1	1	1	1	0	0	1	0	0	0	1	3	1		1	1	1	1	1	1			1				0	Yambuku
146	43	1	2	4	4	10	0	1	0	0	0	0	0	0	1	0	0	0	0	0	0	2	3	1							1							0	Boende
147	42	1	2	3	4	11	0	1	0	1	0	1	1	1	1	1	1	1	0	1	0	1	3	1		0		0	0	0	0	1	0	1		0		0	Boende
148	51	1	1	3	4	19	0	0	0	0	0	1	1	1	1	1	0	1	0	1	0	1	4					0	0	0	1	0		1		1		0	Boende
149	29	1	1	4	4	3	0	1	0	0	0	0	1	0	1	1	0	1	0	1	0	2	2	1					0		0	0		1		1		0	Boende
150	34	0	2	3	1		0	1	0	1	1	0	1	1	1	1	1	1	0	0	0	1	2	0		0	0		1	1	1	1	0	1				0	Yambuku
151	37	1	2	2	4	10	0	1	0	0	0	0	0	0	1	1	0	1	0	1	0	2	3	1							0	1		1		1		0	Boende
152	53	1	2	3	4	3	0	1	0	0	0	0	1	0	1	1	0	1	0	1	0	1	4	1					1		1	1		1		1		0	Boende
153	28	1	2	2	4	10	0	1	0	0	0	0	0	0	0	1	0	1	0	1	0	2	2	1								1		0		1		0	Boende
154	45	1	2	3	4	15	0	1	0	0	0	0	0	0	1	0	0	1	0	0	0	2	3	0							0			1				0	Boende
155	49	1	2	4	4	2	0	0	0	1	1	1	1	0	1	1	0	1	0	1	1	2	4			1	1	0	1		0	0		1		0	0	0	Kabondo
156	47	1	2	6	4	3	1	1	0	0	0	1	1	0	0	0	0	1	0	0	0	2	4	1				1	0					1				0	Boende
157	22	1	2	3	4	10	0	1	0	0	0	0	0	0	0	0	0	1	0	0	0	2	1	0										1				0	Boende
158	22	0	2	2	5		0	1	1	0	1	1	1	0	1	1	0	1	0	1	1	2	1	1	0		1	0	1		1	1		1		1	0	0	Yambuku
159	42	1	2	3	4	15	0	1	0	0	0	1	1	0	1	1	0	1	0	1	0	2	3	0				1	1		1	1		1		1		0	Boende
160	25	1	2	4	4	10	0	1	0	0	0	0	1	0	1	1	0	1	0	0	0	2	1	0					0		1	1		1				0	Boende
161	47	0	2	3	13		0	1	0	0	0	0	0	0	1	0	0	0	0	0	0	1	4	0							0							0	Boende
162	34	0	2	4	3		1	0	0	0	0	0	1	1	1	0	0	0	0	0	0	1	2						1	1	1							0	Boende
163	72	1	2	2	4	19	0	1	1	1	0	1	1	1	1	1	1	1	0	1	0	1	5	0	0	0		0	1	0	1	1	0	1		1		0	Yambuku
164	35	1	2	4	4	10	0	1	0	0	0	0	1	0	0	0	0	1	0	0	0	1	2	1					0					1				1	Boende
165	47	1	2	3	4	15	0	0	0	0	0	0	1	0	0	0	0	1	0	0	0	2	4						1					1				0	Boende
166	21	1	1	3	4	11	0	1	0	0	0	1	0	0	1	1	0	1	0	0	0	1	1	1				0			1	1		1				0	Boende
167	55	1	2	3	4	3	0	1	0	0	0	0	0	0	1	0	0	0	0	0	0	2	4	0							0							0	Boende
168	53	1	2	3	4	10	0	0	0	0	0	0	0	1	0	0	0	1	0	0	0	2	4							0				1				0	Boende
169	30	0	2	2	1		0	1	0	1	1	1	1	0	1	1	0	1	0	1	0	1	2	1		0	1	0	0		0	0		0		1		0	Boende
170	58	1	2	6	4	2	1	1	1	1	1	1	1	0	1	1	1	1	1	1	0	1	4	1	1	1	1	0	1		1	0	1	1	0	1		0	Boende
171	30	0	1	3	13		0	0	0	0	0	1	1	0	1	1	0	1	0	1	0	2	2					1	1		1	1		1		1		0	Yambuku
172	57	1	2	3	4	15	1	1	0	0	0	0	1	0	1	1	1	1	0	1	0	2	4	0					1		1	0	0	1		0		0	Yambuku
173	35	1	2	4	4	12	0	0	0	0	0	0	0	0	0	0	0	0	0	0	0	1	2															0	Boende
174	55	0	2	3	1		1	1	0	0	0	0	1	1	1	1	0	1	0	0	0	1	4	0					0	0	0	0		0				0	Boende
175	52	1	5	2	4	12	0	1	1	1	1	1	1	1	1	1	1	1	0	0	0	1	4	1	0	1	1	1	1	1	1	1	0	0				0	Yambuku
176	26	1	2	4	4	3	0	1	1	1	1	0	1	1	1	1	1	1	1	1	0	1	2	0	0	0	0		1	1	1	1	1	1	0	0		0	Yambuku
177	29	1	2	3	4	11	0	1	0	1	1	0	1	1	1	1	0	1	0	1	0	1	2	1		1	0		0	1	1	1		1		1		1	Boende
178	39	1	2	4	4	3	0	1	0	0	0	1	1	1	1	1	0	0	0	1	0	1	3	1				0	1	0	1	0				0		0	Boende
179	57	1	2	6	4	19	1	0	0	0	0	0	1	1	1	0	0	0	0	0	0	1	4						0	0	0							0	Boende
180	51	1	2	4	4	2	0	1	0	0	0	0	1	1	1	1	0	0	0	0	0	1	4	0					0	1	1	1						0	Boende
181	57	0	2	4	13		0	1	0	1	0	1	1	1	1	0	1	1	0	1	0	1	4	1		0		0	0	1	1		0	1		1		0	Boende
182	38	1	2	4	4	7	0	1	0	1	1	1	1	1	1	1	1	1	0	1	0	1	3	1		0	1	1	1	1	1	1	1	1		1		0	Yambuku
183	32	1	2	6	4	3	0	0	0	0	0	1	0	0	1	1	0	1	0	1	0	1	2					1			1	1		1		1		0	Kabondo
184	45	1	2	6	4	3	0	0	0	0	0	0	1	0	1	0	0	0	0	0	0	1	3						0		1							0	Boende
185	49	0	2	3	13		1	1	0	0	0	1	0	0	1	0	0	0	0	1	0	1	4	1				0			1					1		0	Boende
186	20	0	2	2	6		0	0	0	0	0	0	1	0	1	1	0	1	0	1	0	2	1						0		1	1		1		1		0	Yambuku
187	40	1	2	4	4	2	0	0	0	1	0	0	1	0	0	0	0	1	0	1	0	1	3			1			0					1		1		0	Kabondo
188	38	1	2	6	4	4	0	1	0	1	1	1	1	1	1	1	0	1	0	1	0	1	3	1		1	1	0	0	0	0	0		0		0		0	Yambuku
189	49	1	1	3	4	3	0	1	1	1	1	0	1	1	1	1	1	1	0	1	0	2	4	1	1	0	0		0	0	0	1	0	0		0		0	Yambuku
190	33	1	2	4	4	11	0	1	0	0	0	0	1	0	1	1	0	1	0	0	0	2	2	1					0		0	0		1				0	Boende
191	35	1	2	4	4	3	0	1	1	1	1	1	1	1	1	1	1	1	0	1	0	1	2	1	0	0	0	1	1	1	1	1	1	1		1		0	Yambuku
192	38	1	2	6	4	4	1		0	0	0	0	1	0	0	0	0	1	0	0	0	1	3						0					1				0	Boende
193	31	1	2	4	4	3	0	1	1	0	0	1	1	0	1	1	1	1	0	1	0	1	2	1	1			0	1		1	1	0	1		1		0	Yambuku
194	33	1	2	6	4	2	1	1	0	0	1	0	1	0	1	0	1	1	0	0	0	1	2	1			0		0		0		0	1				0	Boende
195		1	2	2	4	10	0	0	0	0	0	1	1	1	1	1	1	1	0	1	0	1						0	1	0	1	0	0	1		1		0	Yambuku
196	64	1	5	3	4	16	0	1	0	1	1	1	1	1	1	1	0	1	1	1	0	1	5	0		1	1	0	0	0	0	0		1	1	0		0	Kabondo
197	36	1	2	4	4	19	0	1	0	0	0	0	0	0	0	0	0	1	0	0		2	3	1										1				0	Boende
198	52	1	2	3	4	11	0	1	1	1	0	1	1	1	1	1	1	1	0	1	0	1	4	1	1	0		1	1	1	1	1	1	1		1		0	Boende
199	41	0	2	3	13		0	0	0	0	0	1	1	1	1	0	0	1	0	1	0	1	3					0	0	0	0			1		1		0	Boende
200	35	0	2	2	1		0	0	0	0	0	1	1	1	1	1	1	1	1	1	0	1	2					0	0	0	1	1	0	1	0	1		0	Yambuku
201	32	1	2	3	4	12	0	1	0	0	0	1	1	1	1	1	1	1	1	1	0	1	2	1				1	1	1	1	1	1	1	1	1		0	Boende
202	45	1	2	4	4	19	0	1	0	0	0	0	0	0	0	0	0	0	0	0	0	1	3	1														0	Boende
203	33	1	3	2	4	11	0	0	0	0	0	1	0	0	0	0	0	0	0	0	0	1	2					1										0	Boende
204		1	2	2	4	15	0	1	1	1	1	0	1	1	1	1	1	1	0	0	0	2		0	0	0	0		1	1	1	1	0	0				0	Yambuku
205	44	1	2	7	4	9	0	1	1	1	1	0	1	0	1	0	1	1	0	1	1	1	3	1	0	0	0		0		1		0	1		1	0	1	Yambuku
206	23	1	2	6	4	12	1	1	0	0	0	0	1	0	1	0	0	1	0	0	0	1	1	1					1		1			1				0	Boende
207	34	0	2	3	1		0	1	1	0	0	1	1	1	1	1	1	1	0	1	0	1	2	0	0			1	1	1	1	1	1	1		1		0	Yambuku
208	25	1	2	4	4	12	0	1	0	0	0	1	1	0	0	0	0	0	0	0	0	1	1	1				1	0									0	Boende
209	30	1	2	3	4	10	0	1	1	0	0	1	1	0	1	1	1	1	0	1	0	1	2	0	0			0	1		1	1	0	1		1		0	Yambuku
210	48	1	2	4	4	2	0	0	0	1	0	0	1	0	0	1	0	1	1	1	0	2	4			1			1			0		1	0	0		0	Kabondo
211	36	1	2	2	4	10	0	1	0	0	0	0	1	0	1	1	0	1	0	1	0	2	3	1					0		0	0		0		1		0	Boende
212	67	1	5	3	4	3	0	1	1	1	1	1	1	1	1	1	1	1	0	1	0	1	5	1	0	1	1	0	1	0	1	1	0	1		1		0	Yambuku
213	35	1	1	4	4	3	0	1	0	0	0	0	0	0	0	1	0	1	0	1	0	2	2	1								1		1		1		0	Boende
214	39	0	2	3	5		0	1	1	0	0	0	1	0	1	1	0	1	0	1	0	2	3	0	0				0		1	1		1		1		0	Yambuku
215	34	0	4	4	6		0	1	0	0	0	1	1	1	1	0	0	0	0	0	0	1	2	1				0	1	1	1							0	Boende
216	33	1	2	4	4	2	0	1	0	1	1	0	1	1	1	1	1	1	0	1	0	1	2	0		0	1		1	0	0	0	0	1		1		0	Yambuku
217	43	1	2	4	4	3	0	1	0	0	1	0	1	0	1	1	0	1	0	1	0	1	3	1			1		0		1	1		1		1		0	Boende
218	32	1	2	6	4	19	1	1	1	1	1	1	1	0	1	1	1	1	0	1	1	1	2	1	0	0	1	0	1		0	0	1	1		0	1	0	Boende
219	28	1	2	3	4	10	0	1	1	0	0	0	0	0	1	1	1	1	0	1	0	2	2	0	0						0	0	0	0		0		0	Boende
220	43	0	2	3	13		0	1	1	0	0	1	1	1	1	1	1	1	0	1	0	1	3	0	0			0	0	1	1	0	0	1		1		0	Yambuku
221	61	1	5	2	4	10	0	1	0	0	1	1	1	0	1	1	1	1	0	1	0	2	5	1			1	1	1		1	1	1	1		1		0	Yambuku
222	55	1	2	2	4	3	0	1	0	0	0	0	1	0	1	0	0	0	0	0	0	1	4	0					1		1							0	Boende
223	40	1	2	4	4	17	0	0	0	1	1	0	1	0	0	0	0	1	0	1	0	1	3			1	1		1					1		1		0	Kabondo
224	55	1	2	3	4	11	0	1	0	0	0	0	1	0	1	0	0	0	0	0	0	1	4	0					0		1							0	Boende
225	31	0	1	4	3		0	1	0	1	0	1	1	1	1	1	0	1	0	1	0	1	2	0		0		0	1	0	1	1		1		1		0	Yambuku
226	34	1	2	3	4	15	0	1	0	0	0	0	0	0	0	0	0	1	0	0	0	2	2	0										1				0	Boende
227	51	0	2	2	1		1	1	0	1	1	1	1	1	1	1	0	1	0	0	0	1	4	1		1	1	1	1	1	1	1		1				0	Yambuku
228	44	1	2	4	4	3	0	1	1	0	1	1		0	1	0	1		0	0	0	2	3	1	1		0	0			0		0					0	Yambuku
229	55	0	2	7	10		0	1	1	1	1	1	1	1	1	1	0	1	0	1	0	1	4	0	0	0	0	0	0	0	0	0		0		0		0	Yambuku
230	29	1	2	3	4	12	0	0	0	0	0	1	1	0	1	1	1	1	0	1	0	1	2					1	1		1	1	1	1		1		0	Yambuku
231	36	1	2	6	4	4	0	1	1	1	0	1	1	1	1	1	1	1	0	0	0	1	3	1	1	1		0	1	0	1	0	1	1				0	Boende
232	26	1	2	4	4	3	0	0	0	0	0	0	0	0	0	0	0	0	0	0	0	1	2															0	Boende
233	29	1	1	4	4	3	0	1	1	0	0	0	1	0	0	0	0	1	0	1	0	2	2	1	0				0					1		0		0	Boende
234	19	0	1	3	13		0	0	0	0	0	0	1	0	1	1	1	0	0	1	0	1	1						1		1	1	0			1		0	Yambuku
235	27	1	2	6	4	3	1	1	0	0	0	0	1	0	1	0	0	1	0	1	0	1	2	0					1		0			1		1		0	Boende
236	44	1	2	4	4	7	0	1	1	1	1	0	1	0	1	1	0	1	0	1	0	1	3	0	0	0	1		0		1	1		1		1		0	Yambuku
237	49	1	2	7	4	2	0	1	1	1	1	1	1	0	1	1	1	1	0	1	0	1	4	1	0	0	1	0	1		1	1	1	1		0		0	Yambuku
238	27	0	1	6	13		0	1	0	0	0	0	1	0	0	0	0	0	0	0	0	2	2	0					0									0	Boende
239	23	1	1	6	4	1	0	1	1	1	0	0	0	0	1	0	0	0	0	0	0	2	1	0	0	0					0							0	Boende
240	29	1	2	6	4	3	0	0	0	0	0	0	1	0	0	0	0	0	0	0	0	1	2						0									1	Boende
241	23	0	2	2	1		0	1	0	1	0	1	1	1	1	1		1	0	1	0	2	1	1		0		0	0	0	1	1		1		1		0	Yambuku
242	47	0	2	3	13		0	1	1	1	1	1	1	1	1	1	1	1	0	1	0	1	4	1	1	0	0	0	0	0	1	1	0	1		1		0	Boende
243	77	0	2	3	13		0	1	0	0	1	0	1	0	1	1	0	1	0	1	0	1	5	0			0		0		1	1		1		1		1	Boende
244	36	1	2	1	4	10	99	1	0	0	0	0	0	0	1	1	1	1	0	1	0	2	3	1							1	1	0	1		1		0	Boende
245	61	1	2	4	4	3	1	0	0	0	0	0	1	0	0	0	0	0	0	0	0	1	5						0									0	Boende
246	29	1	2	3	4	12	0	1	0	0	0	0	0	0	1	0	0	0	0	1	0	1	2	0							0					1		0	Boende
247	53	0	2	1	13		0	1	0	0	0	1	1	1	1	1	0	1	0	1	0	1	4	0				0	0	0	1	1		1		1		0	Boende
248	49	1	2	4	4	2	0	1	1	1	1	1	1	1	1	1	0	1	1	1	0	1	4	1	0	1	1	0	1	0	1	1		1	0	1		0	Yambuku
249	26	0	2	4	3		0	1	1	1	1	1	1	1	1	1	0	1	0	1	0	1	2	1	0	0	1	1	0	0	1	1		1		0		0	Yambuku
250	46	1	2	4	4	2	0	1	1	1	1	1	0	1	1	1	1	1	1	1	0	1	4	1	0	1	1	1		1	1	1	1	1	1	1		0	Boende
251	64	0	2	2	6		0	1	1	1	1	1	1	1	1	1	1	1	1	1	0	1	5	0	0	0	0	0	0	0	1	1	0	1	0	0		0	Yambuku
252	67	1	5	4	4	14	0	1	0	0	0	1	1	1	1	0	0	1	0	1	0	2	5	0				0	0	0	0			1		0		0	Boende
253	34	1	2	6	4	2	0	1	1	1	1	1	1	1	1	1	1	1	0	1	1	1	2	1	1	1	1	1	1	1	1	1	1	1		1	1	0	Yambuku
254	29	0	1	3	13		0	1	0	0	0	0	0	0	1	0	0	0	0	0	0	1	2	1							0							0	Boende
255		1	2	1	4	11	0	1	0	0	1	1	1	0	1	1	0	1	0	1	0	1		1			1	1	1		1	1		1		1		0	Yambuku
256	56	1	2	6	4	19	0	0	0	0	0	0	1	0	0	0	0	0	0	0	0	1	4						0									0	Boende
257	23	1	1	3	4	9	0	1	0	1	1	0	1	0	1	1	0	1	0	1	0	1	1	1		1	0		1		1	1		1		1		0	Yambuku
258	35	1	2	4	4	11	0	1	0	1	1	1	1	1	1	1	0	1	0	1	0	1	2	1		0	0	0	0	1	1	1		1		1		1	Boende
259	32	0	1	4	3		0	1	1	1	1	1	1	1	1	1		1	0	0	0	1	2	0	0	1	0	0	0	0	1	1		1				1	Yambuku
260	30	0	2	4	2		0	0	0	0	0	0	0	0	1	0	0	1	0	0	0	2	2								0			1				1	Boende
261	55	1	2	6	4	2	0	1	0	1	1	0	1	0	1	1	1	1	0	1	0	1	4	0		0	0		1		1	0	1	1		1		0	Boende
262	35	0	2	4	13		1	0	0	0	0	1	1	0	1	1	0	1	0	1	0	1	2					0	1		1	1		1		1		0	Boende
263	30	1	2	2	4	10	0	1	1	1	1	0	1	1	1	1	1	1	0	1	0	1	2	0	0	0	0		1	1	0	0	0	0		0		1	Yambuku
264	23	1	2	3	4	3	0	1	1	1	1	1	1	0	1	1	1	1	0	1	0	1	1	0	0	1	1	1	1		1	0	0	1		1		1	Yambuku
265	30	1	1	6	4	3	0	0	0	0	0	0	0	0	0	0	0	1	0	0	0	2	2											1				0	Boende
266	45	0	2	3	13		0	1	0	0	0	0	0	0	1	0	0	0	0	0	0	1	3	0							0							0	Boende
267	51	0	2	4	1		1	1	1	1	1	1	1	1	1	1	1	1	0	1	0	1	4	1	1	1	1	0	0	0	0	0	0	0		1		0	Yambuku
268	65	1	2	3	4	16	0	1	0	0	0	1	1	1	1	1	0	1	1	1	0	1	5	0				0	0	0	0	0		1	0	1		0	Boende
269	48	0	4	3	5		0	1	1	1	1	0	1	0	1	1	0	1	0	0	0	2	4	0	0	0	0		1		1	1		1				0	Yambuku
270	25	1	2	3	4	15	0	0	0	0	0	0	0	0	0	0	0	1	0	0	0	2	1											1				0	Boende
271		1	2	1	4	9	99	1	1	1	1	0	1	1	1	1	1	1	0	1	0	1		1	1	1	1		1	1	1	1	1	1		1		0	Yambuku
272	26	0	1	4	3		0	0	0	0	1	1	1	0	1	1	0	1	0	1	0	2	2				0	0	0		1	0		1		1		0	Yambuku
273	55	1	5	1	4	10	0	1	0	0	0	0	0	0	1	1	0	1	0	0	0	2	4	1							1	1		1				0	Boende
274	32	1	5	4	4	11	0	1	0	0	0	1	1	0	0	1	0	1	0	0	0	2	2	0				0	1			0		1				0	Boende
275	56	1	2	3	4	10	1	1	0	0	1	0	0	0	1	0	0	1	0	1	0	1	4	1			0				1			1		1		0	Boende
276	50	0	2	3	5		0	1	1	1	1	0	0	1	1	1	1	1	0	1	0	2	4	0	0	0	0			0	1	1	0	1		0		0	Yambuku
277	67	1	2	3	4	11	0	0	0	0	0	1	1	1	1	0	0	1	1	1	0	1	5					0	1	0	1			1	1	1		0	Boende
278	29	1	2	4	4	19	0	0	0	0	0	0	0	0	0	0	1	1	0	1	0	1	2										1	1		1		0	Boende
279	23	1	2	4	4	10	0	0	1	0	0	0	0	0	1	0	0	1	0	1	0	1	1		0						1			1		0		0	Boende
280	18	1	1	3	4	10	0	1	0	0	0	0	0	0	1	0	0	0	0	0	0	2	1	1							1							0	Boende
281	48	1	2	3	4	11	0	1	1	1	1	1	1	1	1	0	1	1	0	0	0	1	4	1	0	0	0	0	0	0	1		0	1				0	Boende
282	32	1	1	6	4	3	0	0	0	0	0	0	1	0	0	0	1	1	0	1	0	2	2						0				1	1		1		0	Yambuku
283	41	1	2	4	4	3	1	1	0	1	1	1	1	1	1	1	0	1	0	1	0	1	3	1		0	0	1	0	1	1	0		1		1		0	Boende
284	61	1	2	3	4	6	0	1	0	0	1	1	1	1	1	1	0	1	0	1	0	1	5	1			0	0	1	0	0	1		1		1		0	Boende
285	58	0	2	3	13		0	1	0	1	0	1	0	1	1	0	0	0	0	0	0	1	4	1		0		0		0	1							0	Boende
286	53	1	2	4	4	3	0	1	0	1	1	1	0	1	1	0	0	1	0	1	0	1	4	1		1	1	1		0	1			1		1		1	Boende
287		1	2	3	4	15	0	1	1	1	1	0	1	1	1	1	1	1	0	1	0	2		1	1	1	0		1	1	1	0	0	0		0		1	Yambuku
288	34	1	1	6	4	6	0	1	0	0	0	0	1	0	1	1	0	1	0	1	0	2	2	1					1		1	1		1		0		0	Boende
289	43	0	2	4	11		0	0	0	0	0	0	1	0	1	1	0	1	0	1	0	1	3						0		0	0		1		1		0	Boende
290	25	1	1	4	4	13	0	1	0	0	0	0	0	0	1	0	1	0	0	1	0	1	1	1							0		1			1		0	Boende
291	43	1	2	6	4	1	1	1	0	0	0	0	1	0	1	0	0	1	0	1	0	1	3	0					0		1			1		0		0	Boende
292	33	1	2	3	4	10	0	1	0	0	0	0	1	0	1	0	0	1	0	0	0	2	2	1					0		0			1				0	Boende
293	33	1	2	3	4	19	0	1	0	0	1	1	1	1	1	1	0	1	0	1	0	1	2	0			1	1	1	0	1	0		1		1		0	Boende
294	43	1	1	3	4	15	0	1	1	1	1	0	0	1	1	1	1	1	0	1	0	2	3	1	1	0	0			1	1	0	0	1		1		0	Yambuku
295	24	0	1	3	13		0	1	1	1	1	1	1	0	1	1	1	1	0	1	0	1	1	1	0	0	1	0	0		1	1	0	1		0		0	Yambuku
296	43	1	2	4	4	3	0	1	0	0	1	1	0	0	1	1	0	1	1	0	0	1	3	1			1	1			1	1		1	1			0	Boende
297	58	1	2	4	4	16	0	0	0	0	0	1	1	1	1	0	0	1	1	1	0	1	4					0	0	1	1			0	0	0		0	Kabondo
298	43	1	2	4	4	6	1	1	0	0	1	0	1	0	0	0	1	1	0	0	0	1	3	1			0		0				1	1				0	Boende
299	44	1	2	3	4	14	0	1	0	1	0	1	1	1	0	0	0	0	0	0	0	1	3	0		0		0	0	0								0	Boende
300	36	1	1	4	4	10	0	1	0	0	0	0	1	0	0	0	0	0	0	0	0	1	3	0					0									0	Boende
301	51	1	2	4	4	3	1	0	0	0	0	1	0	0	0	1	1	0	0	1	0	1	4					0				1	0			1		0	Boende
302	28	1	1	6	4	3	0	0	0	0	0	0	0	0	1	0	0	1	0	1	0	2	2								1			1		1		0	Boende
303	56	1	2	4	4	6	1	1	0	1	1	1	1	0	1	1	1	1	0	1	0	1	4	1		1	1	1	0		1	0	1	1		1		0	Boende
304	47	0	5	4	3		1	1	0	0	1	1	1	1	1	1	0	0	0	1		1	4	1			1	1	0	1	1	1				1		0	Boende
305	35	0	2	4	13		0	1	1	1	1	1	1	1	1	1	0	1	0	1	0	1	2	0	1	0	1	1	0	0	1	1		1		0		0	Yambuku
306	41	1	2	4	4	9	0	1	0	1	0	0	0	1	1	1	0	1	0	1	0	1	3	0		0				0	1	0		0		1		1	Boende
307	34	1	2	4	4	11	0	1	0	0	0	0	0	0	1	0	0	0	0	0	0	1	2	1							1							0	Boende
308	41	1	2	2	4	10	1	1	0	0	1	0	1	0	1	0		1	1	1	1	1	3	0			0		1		0			1	0	1	1	1	Boende
309	40	0	5	1	5		0	0	0	0	0	0	0	0	0	0	0	1	0	0	0	2	3											1				0	Boende
310	40	1	2	5	4	15	0	1	0	0	0	0	1	0	1	1	0	1	1	0	0	2	3	1					0		1	1		0	0			0	Boende
311		1	2	2	4	9	0	1	1	1	1	0	1	1	1	1	1	1	0	1	0	1		0	0	1	1		1	1	1	0	0	0		0		0	Yambuku
312	42	1	2	7	4	4	99	0	0	0	0	0	1	0	0	0	0	1	0	1	1	1	3						0					0		1	0	0	Boende
313	19	0	1	3	13		0	1	0	0	0	0	0	0	0	0	0	1	0	1	0	1	1	1										1		1		0	Boende
314		0	1	2	11		1	0	0	0	0	0	0	0	1	1	0	0	0	0	0	1									1	0						0	Boende
315	29	1	2	4	4	10	0	1	0	0	1	0	1	0	1	1	1	0	0	0	0	2	2	1			1		1		1	1	1					0	Yambuku
316	42	1	2	3	4	11	0	1	0	0	0	0	0	0	1	0	0	1	0	0	0	2	3	1							1			0				0	Boende
317	45	1	2	3	4	10	0	1	0	0	0	0	1	1	1	0	0	0	0	0	0	1	3	1					1	1	1							0	Boende
318	35	1	2	4	4	3	0	0	0	0	0	0	0	0	0	0	0	0	0	0	0	1	2															0	Boende
319		0	2	3	1		0	1	0	1	1	0	1	1	1	1	1	1	0	1	0	1		0		0	1		1	1	1	1	0	1		1		1	Yambuku
320	28	1	2	4	4	12	0	0	0	0	0	1	1	0	1	1	0	1	0	0	0	1	2					0	1		1	1		1				0	Boende
321	33	1	2	3	4	10	0	0	0	0	0	0	0	0	1	0	0	1	0	0	0	2	2								1			0				0	Boende
322	51	1	2	3	4	12	99	1	0	1	0	1	0	1	1	1	0	1	0	1	0	1	4	1		1		1		1	1	1		1		1		0	Boende
323	32	1	2	2	4	15	0	0	0	0	0	1	1	0	1	1	1	1	0	1	0	2	2					0	0		1	1	0	1		1		0	Yambuku
324	57	0	2	3	13		0	0	0	0	0	0	0	0	0	0	1	1	0	1	0	1	4										0	1		0		0	Boende
325	45	1	1	6	4	3	0	0	0	0	0	0	1	0	1	1	1	1	0	1	0	2	3						0		0	0	0	1		0		0	Yambuku
326	55	1	2	3	4	17	0	1	1	1	1	1	1	1	1	1	1	1	0	1	0	1	4	0	0	0	0	0	0	0	1	0	0	1		0		0	Yambuku
327	36	1	4	2	4	10	0	0	0	0	0	0	0	0	0	0	0	0	0	0	0	2	3															0	Boende
328	40	0	2	4	13		0	1	0	0	0	0	1	0	0	0	0	1	0	0	0	1	3	1					0					1				1	Boende
329	41	1	2	4	4	15	0	1	1	0	0	1	0	0	0	1	0	1	0	1	0	2	3	0	0			1				1		0		1		0	Boende
330	25	1	1	6	4	3	0	1	0	0	0	0	0	0	0	0	0	0	0	0	0	2	1	1														0	Boende
331		1	2	3	4	10	0	0	0	0	0	0	0	0	1	0	0	1	0	0	0	2									1			1				0	Boende
332		0	5	3	13		0	1	0	1	1	1	1	0	0	0	0	1	0	0	0	2		0		0	0	0	0					0				1	Yambuku
333	35	1	2	4	4	11	0	0	0	0	0	0	0	0	0	0	0	0	0	0	0	1	2															0	Boende
334	48	1	2	3	4	15	0	1	0	0	0	0	1	0	1	1	1	1	0	1	0	2	4	1					0		1	1	0	1		0		0	Boende
335	31	1	2	4	4	6	0	0	0	0	0	0	1	0	1	0	1	1	0	1	1	1	2						1		0		1	1		1	0	0	Boende
336	36	1	2	4	4	3	0	1	0	0	0	0	1	0	1	0	0	1	0	0	0	2	3	1					0		0			1				0	Boende
337	20	1	1	3	4	14	0	1	1	1	1	1	1	1	1	1	1	1	1	1	0	1	1	0	1	1	1	1	1	0	1	1	0	1	0	1		0	Yambuku
338	40	1	2	4	4	3	0	1	0	1	1	0	0	0	1	1	0	1	0	0	0	1	3	1		1	1				1	1		1				1	Boende
339	52	1	2	4	4	3	0	1	0	0	0	1	1	0	1	0	0	1	0	1	0	1	4	1				0	1		1			1		1		0	Boende
340	33	0	2	4	13		0	0	0	0	0	0	1	0	1	0	0	0	0	0	0	2	2						0		0							0	Boende
341	23	1	1	4	4	16	0	1	1	1	1	1	1	1	1	1	1	1	1	1	0	1	1	1	1	1	1	1	1	1	1	1	1	1	1	1		0	Yambuku
342	52	1	1	4	4	2	0	1	0	1	1	1	1	1	1	1	0	1	0	1	0	1	4	1		1	1	1	1	1	0	0		0		0		0	Yambuku
343	63	1	2	3	4	19	0	0	0	0	0	0	0	0	1	1	0	1	0	1	0	1	5								0	0		1		0		0	Boende
344	35	1	2	6	4	2	1	1	1	0	1	0	1	0	1	0	1	1	0	1	0	1	2	1	0		0		0		1		1	1		1		0	Boende
345	28	1	2	4	4	19	0	1	0	0	0	1	1	1	1	1	0	1	0	1	0	1	2	1				0	0	1	1	1		0		1		0	Boende
346	24	0	2	3	1		0	0	1	0	0	1	1	1	1	1	1	1	0	1	0	1	1		0			1	1	0	1	1	1	1		1		1	Yambuku
347	43	1	2	4	4	2	0	1	1	0	1	1	1	0	1	1	1	1	0	1	0	1	3	1	1		1	0	1		1	1	1	1		1		0	Yambuku
348	37	1	2	4	4	3	0	1	0	0	1	0	1	0	1	1	1	1	0	0	0	1	3	1			1		1		1	1	1	1				0	Yambuku
349	32	0	1	6	1		0	0	0	0	0	0	1	0	1	0	0	1	1	0	0	1	2						0		0			1	0			0	Yambuku
350		0		2			1	1	0	0	1	0	0	0	0	1	0	0	0	1	0	2		0			1					1				0		1	Boende
351	35	0	2	3	1		0	0	1	1	1	0	1	0	1	1	1	1	1	1	0	2	2		0	0	0		1		1	1	0	0	0	1		1	Yambuku
352	40	1	2	3	4	10	0	0	0	0	0	0	1	0	1	1	0	1	0	1	0	2	3						0		1	1		1		0		0	Boende
353	30	1	2	3	4	3	0	1	0	0	0	0	0	0	1	0	0	0	0	0	0	2	2	1							1							0	Boende
354	59	1	5	4	4	19	0	1	0	0	0	1	1	1	1	0	0	1	0	0	0	1	4	1				0	0	0	1			1				0	Boende
355	37	1	1	6	4	2	0	1	0	0	1	1	1	1	1	1	0	1	1	1	0	1	3	1			0	0	0	0	0	0		0	0	1		0	Boende
356	42	1	2	3	4	11	0	1	1	1	1	1	0	1	1	0	0	1	0	0	0	1	3	1	1	1	0	1		1	1			1				0	Boende
357	21	1	2	2	4	10	0	0	0	0	0	1	1	0	1	1	0	1	0	1	0	2	1					0	0		1	1		1		1		0	Yambuku
358	50	1	2	5	4	3	0	0	0	1	1	1	1	0	1	1	0	1	1	1	0	2	4			1	1	0	1		1	0		1	0	1		0	Kabondo
359	44	1	2	4	4	15	0	1	0	0	0	0	0	0	1	0	0	0	0	1	0	2	3	0							1					1		0	Boende
360	64	1	2	6	4	4	1	1	1	1	1	0	1	0	1	1	1	1	0	1	0	1	5	0	1	1	1		1		1	0	1	0		1		0	Boende
361	55	1	2	1	4	10	0	1	0	0	0	0	0	0	0	0	0	1	0	0	0	2	4	1										1				1	Boende
362	60	1	2	3	4	7	0	1	1	1	1	1	1	0	1	1	1	1	0	0	0	1	5	1	1	1	1	1	1		1	1	1	1				0	Yambuku
363	25	1	1	4	4	19	0	1	0	1	1	1	1	1	1	1	0	1	0	1	0	1	1	1		0	1	1	0	1	1	1		1		1		0	Boende
364	36	1	1	2	4	11	0	1	0	0	0	0	0	0	1	0	0	1	0	0	0	2	3	0							0			1				0	Boende
365	48	1	2	4	4	2	0	1	0	1	0	0	1	0	1	1	0	1	0	1	0	1	4	1		0			0		1	0		1		1		0	Boende
366	37	1	1	4	4	3	0	0	0	0	0	0	1	0	1	1	1	1	0	1	0	2	3						1		1	1	1	1		1		0	Yambuku
367	48	0	2	4	13		0	1	0	1	0	1	1	1	1	0	1	1	0	1	0	1	4	1		0		0	0	0	1		0	1		1		0	Boende
368	26	1	1	6	4	3	0	1	0	0	0	0	1	0	1	1	0	1	0	1	0	2	2	1					1		1	0		1		0		0	Boende
369	32	0	2	4	13		0	1	0	0	0	0	0	0	0	0	0	0	0	0	0	1	2	1														0	Boende
370	30	1	1	6	4	4	0	1	0	0	1	1	1	0	1	0	1	1	0	1	1	1	2	1			0	0	0		0		0	0		1	0	0	Yambuku
371	40	0	2	3	13		0	0	0	0	0	1	1	1	1	1	1	1	0	1	0	1	3					0	1	0	0	0	0	1		1		0	Boende
372	27	0	2	4	10		1	0	0	0	0	0	1	1	1	0	0	0	0	0	0	1	2						0	0	0							0	Boende
373	42	1	2	3	4	11	0	1	1	1	0	1	0	1	1	0	1	1	0	1	0	1	3	1	0	0		1		1	1		1	0		1		0	Boende
374		1	2	1	4	12	0	1	1	1	1	0	1	1	1	1	1	1	0	1	0	1		0	0	0	0		1	1	1	0	1	1		0		0	Yambuku
375	58	0	2	3	8		0	1	1	0	0	1	1	1	1	1	1	1	0	1	0	1	4	0	0			1	1	1	1	1	0	1		1		0	Yambuku
376	26	1	1	6	4	2	0	0	0	0	0	0	1	0	0	0	0	1	0	0	0	2	2						0					1				0	Boende
377	60	1	2	3	4	10	99	1	1	1	1	1	1	1	1	1	1	1	0	1	0	1	5	0	0	1	1	0	0	0	1	1	1	1		1		0	Yambuku
378	24	1	2	4	4	11	1	0	0	0	1	0	1	0	1	1	0	1	0	1	0	1	1				0		1		0	0		1		1		0	Boende
379	28	1	1	4	4	15	0	1	0	0	0	0	1	0	1	1	1	1	0	0	0	2	2	1					1		1	1	1	1				0	Yambuku
380	71	1	2	3	4	9	0	0	0	0	0	0	0	0	0	0	0	1	0	0	0	1	5											0				0	Boende
381	39	1	2	4	4	3	0	0	0	0	1	0	1	0	1	1	0	1	0	1	0	2	3				1		1		0	1		1		1		0	Yambuku
382	40	1	2	6	4	5	0	1	0	0	1	1	1	0	1	1	1	1	0	1	0	1	3	1			0	0	0		0	0	0	1		0		0	Yambuku
383	30	1	3	4	4	19	0	1	0	0	0	1	1	1	1	1	0	1	0	1	0	1	2	1				1	0	1	1	1		1		1		0	Boende
384	20	1	2	4	4	14	0	1	0	0	0	0	1	0	0	0	0	1	0	0	0	1	1	0					0					1				0	Boende
385	39	0	1	6	13		0	1	0	1	1	1	1	0	1	1	0	1	0	1	0	1	3	1		0	1	0	0		1	1		1		0		0	Yambuku
386	49	1	2	6	4	3	0	1	0	0	0	0	0	0	1	0	0	1	0	1	0	1	4	1							1			1		1		0	Boende
387		0	5	1	13		0	1	1	0	1	0	1	1	1	1	1	1	0	1	0	2		0	0		1		1	0	1	1	0	1		1		0	Yambuku
388	43	0	2	4	11		0	0	0	0	0	0	0	0	0	0	0	1	0	0	0	1	3											1				0	Boende
389	20	0	1	3	13		0	1	1	1	1	1	1	1	1	1	0	1	1	1	0	1	1	0	0	1	0	1	1	0	1	1		1	0	0		0	Yambuku
390	45	1	2	4	4	6	0	1	0	0	0	1	0	0	1	0	1	1	0	1	0	1	3	1				0			1		1	0		0		0	Boende
391	35	1	2	3	4	10	0	0	0	0	0	0	0	0	1	1	0	1	0	1	0	2	2								1	1		1		1		0	Boende
392	33	0	1	4	13		0	0	0	0	0	0	1	0	0	0	0	1	0	0	0	1	2						1					1				0	Boende
393	52	0	2	2	13		0	1	0	0	0	0	0	0	1	0	0	0	0	0	0	1	4	1							1							0	Boende
394	23	1	2	4	4	14	0	0	0	0	0	0	0	0	0	0	0	1	0	0	0	1	1											1				1	Boende
395	69	1	2	3	4	10	0	1	1	1	1	0	0	0	1	1	1	1	0	1	0	1	5	1	1	1	1				1	0	0	0		0		0	Yambuku
396	60	0	2	3	13		0	1	1	1	1	0	1	0	1	1	1	1	0	1	0	1	5	1	0	0	0		1		1	1	0	1		1		0	Yambuku
397	53	0	2	3	13		0	1	0	0	1	0	0	0	0	0	0	0	0	0	0	1	4	1			0											0	Boende
398	35	0	4	3	5		0	1	0	0	0	0	0	0	1	0	0	1	0	0	0	2	2	0							0			1				0	Boende
399	33	0	2	3	11		0	0	0	0	0	0	1	0	1	0	0	1	0	1	0	1	2						1		1			1		1		1	Boende
400	33	1	1	6	4	3	0	1	0	0	1	1	1	0	1	1	0	1	0	1	0	2	2	1			1	0	0		1	1		1		1		0	Yambuku
401	45	1	2	3	4	10	0	0	0	0	0	1	1	0	1	0	0	0	0	0	0	2	3					1	0		1							0	Boende
402	43	1	2	1	4	11	0	0	0	0	0	0	0	0	1	1	0	1	0	0	0	2	3								1	1		1				0	Boende
403	28	1	2	4	4	19	0	0	0	0	0	0	0	0	1	1	0	1	0	0	0	2	2								1	1		1				0	Boende
404	18	1	1	3	4	12	0	1	1	1	1	1	1	1	1	1	1	1	0	1	1	1	1	1	0	0	0	0	0	0	1	1	0	1		1	0	0	Yambuku
405	24	1	1	6	4	3	0	1	0	0	0	0	0	0	0	0	1	0	0	1	0	2	1	1									1			1		0	Boende
406	35	1	2	6	4	6	1	1	0	0	0	0	0	0	0	0	1	1	1	1	0	1	2	1									1	1	0	1		0	Boende
407		0	4	2	13		0	1	0	1	1	0	1	0	1	1	0	1	0	1	0	2		1		1	1		1		1	1		1		1		0	Yambuku
408	46	0	2	3	13		0	0	0	0	0	0	0	0	1	0	0	1	0	1	0	2	4								1			1		1		0	Boende
409	52	1	2	3	4	10	0	0	0	0	0	0	0	0	0	0	0	1	0	0	0	1	4											1				0	Boende
410	23	1	1	4	4	3	0	1	1	1	1	1	1	0	1	1	1	1	0	1	0	1	1	0	1	0	1	0	1		1	1	1	1		1		1	Yambuku
411	28	0	2	4	3		0	1	1	1	1	1	1	1	1		1	1	0	1	0	1	2	0	0	1	0	0	0	0	1		0	1		1		0	Yambuku
412	25	0	2	3	1		0	1	1	1	1	1	1	1	1	1	1	1	0	1	0	1	1	1	0	0	1	0	1	0	1	1	0	1		1		0	Yambuku
413	50	1	2	4	4	12	0	1	0	0	0	1	1	1	1	1	0	0	0	0	0	1	4	1				1	0	1	1	1						0	Boende
414	21	0	2	3	13		0	0	0	0	0	1	1	0	1	1	0	1	0	1	0	1	1					0	0		1	1		1		1		1	Yambuku
415	59	0	1	4	3		1	1	0	0	1	0	1	0	1	1	0	1	0	1	0	1	4	1			1		1		1	1		1		1		0	Yambuku
416	36	1	2	7	4	7	0	1	1	1	1	1	1	1	1	1	1	1	0	1	0	2	3	1	0	0	1	0	0	0	1	0	1	1		1		0	Yambuku
417	60	1	2	3	4	15	1	0	0	0	0	0	0	0	0	0	0	1	0	1	0	2	5											1		1		0	Boende
418	33	1	2	3	4	3	0	0	0	0	0	0	1	0	1	1	1	1	0	1	0	1	2						1		1	0	0	1		1		0	Yambuku
419	23	0	1	3	13		0	0	0	1	1	1	1	1	1	1	0	1	0	1	0	1	1			0	1	1	0	0	1	1		1		1		0	Boende
420	34	1	2	7	4	3	0	1	1	1	1	0	1	1	1	0	0	1	0	1	0	1	2	1	0	0	0		0	0	0			1		0		0	Yambuku
421	22	1	2	3	4	11	0	1	0	0	0	0	1	0	0	1	0	1	0	1	0	2	1	0					0			0		1		1		0	Boende
422	46	1	2	3	4	19	0	1	0	0	0	0	1	0	1	1	0	1	0	1	0	1	4	1					0		1	1		1		0		0	Boende
423	48	1	2	4	4	3	0	1	1	0	0	1	1	0	1	1	1	1	0	1	0	1	4	0	0			0	1		1	1	0	1		1		0	Yambuku
424	45	0	2	7	13		0	0	0	0	0	1	0	0	1	0	0	0	0	0	0	1	3					0			0							0	Yambuku
425	52	1	2	3	4	3	1	1	0	0	0	0	0	0	1	0	1	0	0	1	0	1	4	0							0		1			0		1	Boende
426	35	0	2	4	13		0	1	1	1	1	0	1	1	1	1	1	1	0	1	0	1	2	0	0	1	1		1	1	1	0	0	1		1		0	Yambuku
427	65	1	4	2	4	19	0	0	0	0	0	1	1	1	1	1	1	1		1	0	1	5					0	0	0	0	0	0	1		0		1	Kabondo
428	28	0	2	3	1		0	1	0	0	0	1	1	0	1	0	0	1	0	1	0	2	2	0				0	1		0			1		0		0	Boende
429	39	1	2	6	4	3	0	1	0		0	0	1	0	1	1	0	1	0	1	0	1	3	0					0		1	1		0		1		0	Boende
430	27	1	2	3	4	10	0	1	0	0	0	0	0	0	0	0	0	1	0	1	0	2	2	1										1		1		0	Boende
431	34	0	2	3	13		0	1	0	0	0	0	1	0	0	0	0	0	0	0	0	1	2	1					1									0	Boende
432	26	1	1	4	4	12	0	0	0	0	0	0	0	0	1	1	0	1	1	1	0	1	2								1	0		1	1	1		0	Boende
433	35	1	2	4	4	3	0	0	0	0	0	0	0	0	0	0	0	1	0	1	0	2	2											1		0		0	Boende
434	37	1	2	4	4	2	1	1	0	0	1	1	0	0	0	0	1	0	0	1	0	1	3	0			1	0					1			1		0	Boende
435	30	1	2	6	4	3	1	1	0	0	0	0	0	0	0	0	0	1	0	0	0	1	2	1										1				0	Boende
436	26	1	2	3	4	16	0	1	1	0	0	1	1	1	1	1	1	1	1	1	0	1	2	1	0			1	1	1	1	1	0	0	0	0		0	Boende
437	36	1	2	4	4	2	0	1	1	1	1	0	1	1	1	1	1	1	0	1	0	1	3	1	0	0	0		0	0	0	0	0	1		0		0	Boende
438	51	0	2	4	1		0	1	0	0	1	1	1	0	1	1	0	1	0	1	0	1	4	0			1	0	0		1	1		1		0		0	Yambuku
439	34	1	2	4	4	3	0	0	0	0	0	0	1	0	0	0	1	1	0	1	0	2	2						0				0	1		1		0	Yambuku
440	43	1	5	2	4	10	1	0	0	0	0	0	0	0	1	1	0	1	0	1	0	2	3								1	1		1		1		0	Boende
441	22	0	1	3	13		0	1	0	1	1	0	0	0	1	1	0	1	0	1	0	1	1	0		0	1				1	1		1		0		0	Boende
442	52	0	2	3	11		0	1	0	0	1	1	1	0	1	1	1	1	0	1	0	1	4	0			1	0	1		1	1	1	1		1		0	Yambuku
443	33	1	2	4	4	3	0	1	0	0	0	1	1	1	1	1	0	1	0	0	0	1	2	1				0	0	0	0	1		1				0	Boende
444	58	1	2	4	4	15	1	0	0	0	0	0	0	0	0	0	0	0	0	0	0	2	4															0	Boende
445	43	1	2	7	4	2	0	1	0	0	1	1	1	0	1	0	1	1	0	1	0	1	3	1			0	0	0		0		1	1		1		0	Yambuku
446	36	1	1	4	4	9	0	0	0	1	1	1	1	0	0	1	0	1	0	1	1	2	3			1	1	1	0			0		1		1	0	0	Kabondo
447	23	1	1	4	4	3	0	0	0	0	1	1	1	1	1	1	0		0	1	0	1	1				1	0	1	0	1	0				0		0	Kabondo
448	55	1	2	3	4	11	0	1	0	0	0	1	1	1	1	0	1	1	0	1	0	1	4	1				0	0	0	1		1	1		1		1	Boende
449	47	1	2	4	4	2	0	1	0	1	1	0	0	0	1	1	1	1	0	1	1	1	4	1		1	0				1	1	1	1		1	0	1	Boende
450	39	1	1	4	4	3	0	1	0	1	1	0	1	0	1	1	0	1	0	1	1	2	3	0		0	0		1		0	1		1		1	0	0	Yambuku
451	25	1	2	4	4	11	0	1	0	0	0	0	0	0	0	0	0	0	0	0	0	2	1	0														1	Boende
452	53	1	2	1	4	15	0	1	0	0	0	1	1	0	1	0	0	0	0	1	0	2	4	1				0	0		1					1		0	Boende
453	33	1	2	3	4	12	0	0	0	0	0	0	1	0	1	1	0	1	0	1	0	2	2						1		0	1		1		0		0	Boende
454	33	1	4	3	4	15	0	1	1	1	1	0	1	0	1	1	1	1	1	0	0	2	2	1	0	0	0		1		1	1	0	1	0			0	Yambuku
455	21	1	2	4	4	9	0	1	0	1	0	0	1	1	1	1	1	1	0	0	0	2	1	0		1			0	1	1	0	1	1				1	Yambuku
456	23	1	1	3	4	11	0	0	0	0	0	0	0	0	0	1	0	0	0	0	0	1	1									1						0	Boende
457	19	1	2	3	4	10	0	1	1	1	1	1	1	1	1	1	1	1	1	1	0	2	1	1	1	1	1	0	1	0	1	1	1	1	0	1		0	Yambuku
458	30	1	2	5	4	3	0	1	1	0	1	0	1	0	1	0	0	1	0	1	0	1	2	0	1		0		0		0			1		0		0	Yambuku
459	36	1	2	3	4	15	0	1	0	1	0	0	0	0	1	1	0	0	0	1	0	2	3	1		0					1	1				1		0	Boende
460	31	1	2	6	4	3	1	1	0	0	0	0	0	0	0	0	0	1	0	0	0	2	2	0										1				0	Boende
461	51	1	5	3	4	3	1	1	0	0	0	0	0	0	0	0	1	1	0	0	0	2	4	1									1	1				0	Boende
462	42	0	1	3	13		0	1	0	0	0	0	1	0	0	1	0	1	0	1	0	2	3	0					1			1		1		0		0	Yambuku
463	39	1	2	4	4	10	0	1	0	1	1	0	1	0	1	1	1	1	0	0	0	1	3	1		1	1		1		1	1	1	1				0	Yambuku
464	30	1	2	3	4	3	0	0	0	0	0	0	1	0	0	0	1	1	0	0	0	2	2						0				0	1				0	Boende
465	55	1	1	4	4	3	0	1	0	0	0	1	1	0	1	1		1	0	1	0	2	4	0				0	0		1	1		1		1		0	Yambuku
466	37	1	2	3	4	11	0	1	0	1	1	0	0	0	1	0	0	0	0	1	0	1	3	0		0	0				1					1		0	Boende
467	36	1	2	4	4	15	0	0	0	0	0	0	0	0	1	1	0	1	0	0	0	2	3								1	1		1				0	Boende
468	33	0	2	3	1		0	1	1	0	0	1	1	0	1	1	1	1	0	1	0	1	2	0	0			0	1		1	1	0	1		1		1	Yambuku
469	48	0	2	4	13		1	1	0	1	1	0	1	0	1	1	1	1	0	0	0	1	4	1		1	1		1		1	1	1	1				0	Yambuku
470	45	1	2	7	4	2	0	1	1	1	1	0	1	0	1	1	1	1	0	1	0	1	3	0	0	0	0		0		1	1	1	0		1		0	Yambuku
471	41	0	2	3	13		0	0	0	0	0	0	1	0	0	1	0	1	0	0	0	1	3						1			1		1				0	Boende
472	57	1	2	4	4	3	99	1	0	1	1	1	1	0	1	1	0	1	1	1	0	1	4	1		1	1	0	1		1	1		1	0	1		0	Boende
473	41	1	2	4	4	3	0	0	0	0	0	0	0	0	0	0	0	1	0	0	0	2	3											1				0	Boende
474	44	1	2	4	4	3	1	1	0	0	0	0	0	0	0	0	0	1	0	0	0	2	3	1										1				0	Boende
475		0	2	2	1		0	1	0	1	1	0	1	0	1	1	0	1	0	1	0	2		0		0	0		0		1	1		1		1		0	Yambuku
476	28	1	2	4	4	12	0	1	1	1	1	1	1	1	1	1	1	1	1	0	0	1	2	1	0	1	1	0	1	1	1	1	0	1	0			0	Yambuku
477	47	1	2	3	4	11	0	0	0	0	0	0	1	0	1	0	0	0	0	0	0	2	4						0		0							0	Boende
478	38	1	2	4	4	2	0	1	0	0	0	1	1	0	0	0	0	1	0	0	0	1	3	1				1	1					1				0	Boende
479	40	1	2	6	4	3	0	1	0	1	1	1	1	1	1	1	0	1	0	1	0	1	3	1		1	1	1	0	0	1	0		1		1		0	Boende
480	67	1	2	3	4	7	0	1	0	0	1	1	1	0	1	1	0	1	0	0	0	1	5	1			1	1	1		1	1		1				0	Yambuku
481		1	2	4	4	12	0	1	0	1	1	1	1	0	1	1	0	1	0	0	0	1		1		0	0	1	1		1	1		1				0	Yambuku
482	36	1	2	6	4	3	0	0	0	1	1	1	1	0	0	1	0	1	1	1	0	1	3			1	1	0	1			0		1	0	1		0	Kabondo
483	33	1	2	6	4	2	0	0	0	0	0	0	1	0	1	1	1	1	0	1	0	2	2						0		0	0	1	1		1		0	Yambuku
484	23	1	2	4	4	11	99	1	0	0	1	1	1	1	1	1	0	1	0	1	0	1	1	1			0	0	0	1	1	1		1		1		1	Boende
485	57	1	2	4	4	3	0	1	1	1	1	1	1	1	1	1	1	1	1	1	0	1	4	0	0	0	0	1	1	1	1	1	0	1	0	1		1	Yambuku
486	59	1	2	5	4	3	0	1	0	0	0	0	0	0	1	0	0	1	0	1	0	1	4	0							1			1		1		0	Boende
487	29	1	1	4	4	3	0	0	0	0	0	1	0	0	0	0	0	1	0	0	0	2	2					1						1				0	Yambuku
488	47	1	2	3	4	14	0	0	0	0	0	0	0	0	1	0	0	0	0	0	0	1	4								1							0	Boende
489	57	1	2	4	4	3	0	0	1	0	0	1	1	0	1	1	1	1	0	1	0	1	4		0			0	0		1	1	0	1		1		0	Yambuku
490	27	1	1	6	4	3	0	1	0	0	1	0	1	0	1	1	0	1	0	1	0	1	2	1			1		1		1	0		0		0		0	Yambuku
491	54	0	2	3	13		0	1	1	1	1	1	1	1	1	1	1	1	1	1	0	1	4	1	0	0	0	0	1	0	1	1	0	1	0	1		0	Yambuku
492	44	1	2	2	4	10	0	1	1	1	1	0	1	1	1	1	1	1	0	1	0	1	3	1	1	1	1		0	0	0	1	1	1		0		0	Yambuku
493	29	1	2	6	4	3	1	0	0	0	0	0	0	0	0	0	0	0	0	0	0	2	2															0	Boende
494	65	1	2	2	4	19	0	1	1	1	1	1	1	1	1	1	1	1	0	1	0	1	5	0	0	0	0	0	0	0	1	1	0	1		1		0	Yambuku
495	55	1	2	3	4	14	0	1	1	0	1	1	1	1	1	1	1	1	1	1	0	1	4	0	0		0	1	1	0	1	1	0	1	0	0		0	Yambuku
496	31	0	4	4	1		0	1	0	0	1	0	1	0	1	1	0	1	0	1	0	2	2	1			0		1		1	1		1		1		1	Yambuku
497	52	1	2	6	4	3	0	0	0	0	1	1	1	1	1	0	0	1	0	1	0	1	4				0	0	0	0	1			1		1		0	Boende
498	75	0	2	3	13		0	0	0	0	0	0	0	0	0	0	0	0	0	0	0	1	5															0	Boende
499	32	1	2	3	4	3	0	1	1	1	1	0	0	0	0	1	1	1	0	1	0	1	2	0	0	0	1					1	0	1		0		0	Yambuku
500	51	0	2	3	13		0	0	0	0	0	0	1	0	1	1	0	0	0	0	0	1	4						0		1	1						0	Boende
501	50	1	2	6	4	3	1	0	0	0	0	1	1	0	1	0	0	1	0	0	0	1	4					0	0		1			0				0	Boende
502	29	1	2	4	4	3	1	0	0	0	1	1	1	0	1	1	0	1	0	1	0	2	2				1	1	1		1	1		1		1		0	Boende
503	47	1	2	6	4	7	0	1	0	0	1	0	1	0	1	1	0	1	0	1	0	1	4	1			1		1		1	1		1		0		0	Yambuku
504	59	1	5	3	4	15	0	1	0	0	0	0	1	0	1	0	0	1	0	0	0	2	4	1					1		1			1				0	Boende
505	38	1	2	6	4	3	0	1	1	0	0	1	0	0	0	0	1	1	0	1	0	1	3	1	0			1					1	1		1		0	Yambuku
506	42	1	2	6	4	2	1	1	0	0	0	1	1	0	1	1	0	1	0	1	0	1	3	1				0	0		0	0		1		1		0	Boende
507	51	1	2	6	4	2	0	0	0	0	0	0	0	0	0	0	0	1	0	1	0	1	4											1		0		0	Boende
508	45	1	2	3	4	10	0	1	0	0	0	0	0	0	1	1	0	0	0	0	0	2	3	1							1	1						0	Boende
509	40	1	2	6	4	3	1	1	1	1	1	1	1	1	1	1	1	1	0	1	0	1	3	1	0	0	0	0	0	0	1	0	0	1		1		0	Boende
510	45	0	2	4	13		0	1	0	0	0	1	1	0	1	0	0	0	0	0	0	1	3	1				0	0		1							0	Boende
511	48	1	4	4	4	15	0	1	0	1	1	0	1	0	1	1	0	1	0	1	0	2	4	0		0	0		1		1	1		1		1		0	Yambuku
512	28	1	2	4	4	3	0	0	0	0	0	1	1	1	1	1	1	1	0	1	0	1	2					0	1	0	1	1	1	1		1		0	Yambuku
513	46	1	2	4	4	12	99	1	0	0	0	1	0	1	1	0	0	1	0	0	0	2	4	1				1		1	1			0				0	Boende
514	40	1	2	4	4	3	0	1	1	1	1	0	1	0	1	1	1	1	0	1	0	2	3	0	0	0	0		0		1	1	0	0		0		0	Yambuku
515	42	1	2	2	4	10	0	1	0	1	0	0	0	0	1	1	0	0	0	1	0	2	3	1		0					1	1				1		0	Boende
516	35	1	2	4	4	15	0	0	0	0	0	0	0	0	0	0	0	0	0	0	0	2	2															0	Boende
517		1	5	1	4	9	0	1	1	1	1	0	1	1	1	0	1	1	0	1	0	1		0	0	0	0		1	1	1		0	0		0		0	Yambuku
518	56	1	2	3	4	15	1	1	0	0	0	0	1	0	1	1	0	1	0	1	0	2	4	0					1		1	1		1		0		0	Yambuku
519	59	1	2	4	4	2	1	0	1	1	1	1	1	1	1	1	1	1	0	1	0	1	4		0	0	0	0	0	0	0	0	0	1		0		1	Boende
520	46	1	2	3	4	16	0	0	0	1	1	1	1	0	1	1	1	1	1	1	0	1	4			1	1	0	1		0	1	0	1	0	0		0	Kabondo
521	61	1	5	4	4	9	0	0	0	0	1	1	1	0	0		1	1		1	1	2	5				1	1	1				0	1		1	0	0	Yambuku
522	35	1	2	6	4	3	1	0	0	0	0	0	0	0	1	0	1	1	0	1	0	1	2								0		1	1		1		0	Boende
523	51	1	2	4	4	2	1	1	0	0	0	0	0	0	0	0	0	0	0	0	0	1	4	1														0	Boende
524	46	0	2	3	13		0	1	0	1	1	1	1	0	1	0	0	1	0	0	0	2	4	0		0	0	0	0		0			0				0	Yambuku
525	47	1	2	6	4	2	0	1	0	0	1	1	0	1	1	1	0	1	0	1	1	1	4	1			1	1		1	1	1		1				0	Boende
526	43	1	2	3	4	11	0	1	0	1	0	0	0	0	1	0	0	1	0	0	0	1	3	0		0					0			1				0	Boende
527	33	1	2	4	4	3	0	1	1	1		1	1	1	1	1	1	0	0	0	0	1	2	1	0	1		1	1	1	1	1	0					0	Boende
528	65	1	2	1	4	15	0	1	0	0	0	0	0	0	0	0	0	0	0	0	0	2	5	1														0	Boende
529	27	0	2	3	13		0	1	0	0	1	0	1	0	1	1	1	1	0	1	0	2	2	0			1		0		1	1	1	1		1		0	Boende
530	27	0	2	2	13		99	1	0	0	1	1	1	1	1	1	0	0	0	1	0	1	2	1			0	1	1	0	1	1				0		0	Boende
531	37	1	2	4	4	2	0	1	0	0	1	1	1	1	1	1	0	1	0	1	0	1	3	1			1	1	1	1	1	1		1		1		0	Yambuku
532	77	1	2	3	4	3	0	1	0	0	0	0	1	0	0	0	0	0	0	0	0	1	5	1					0									0	Boende
533	53	1	2	4	4	10	0	1	0	0	0	0	1	0	1	0	0	0	0	0	0	1	4	1					0		0							0	Boende
534	32	1	2	4	4	19	0	0	0	0	0	0	1	0	1	0	0	1	0	0	0	2	2						1		0			1				0	Boende
535	32	0	2	3	2		99	1	0	1	1	1	1	1	1	1	0	1	0	1	0	1	2	1		1	1	1	0	1	1	1		0		1		0	Boende
536	46	1	2	6	4	3	1	1	0	1	0	0	1	0	1	0	0	1	0	1	0	1	4	1		0			0		0			1		1		0	Boende
537	39	1	2	6	4	2	0	1	0	1	1	0	1	1	1	0	0	1	1	1	0	1	3	0		1	1		0	0	0			1	0	0		0	Kabondo
538	62	0	2	1	1		1	1	1	1	1	1	1	0	1	1	1	1	0	0	0	2	5	1	1	1	1	1	1		1	1	1	1				0	Yambuku
539	53	0	2	3	13		0	1	1	0	1	1	1	1	1	1	0	1	1	1	0	1	4	1	1		1	1	1	1	1	1		1	1	1		0	Boende
540	39	1	2	3	4	15	0	1	0	0	1	0	1	0	1	1	0	1	0	0	0	2	3	1			0		1		0	1		1				0	Yambuku
541	43	1	2	6	4	1	1	0	0	0	0	0	0	0	0	0	0	0	0	0	0	1	3															0	Boende
542	43	0	2	3	1		0	1	1	1	1	0	1	0		1	1	1	0	0	0	1	3	0	0	1	0		1			1	0	1				0	Yambuku
543	47	1	2	4	4	19	0	1	0	0	0	1	1	0	1	1	0	1	0	1	0	2	4	0				0	1		1	1		1		0		0	Boende
544	47	0	2	3	13		1	1	0	0	0	1	1	1	1	0	0	1	0	0	0	1	4	1				1	1	1	0			1				1	Boende
545	27	1	1	4	4	10	0	1	0	0	0	0	0	0	1	0	0	0	0	0	0	2	2	1							0							0	Boende
546	38	1	2	4	4	3	0	1	0	1	1	1	1	0	1	1	0	1	0	0	0	2	3	0		0	1	1	1		1	0		0				0	Yambuku
547	34	0	2	2	1		0	1	1	0	0	1	1	1	1	1	1	1	0	1	0	1	2	1	1			0	1	0	1	1	0	1		1		0	Yambuku
548	54	1	2	3	4	11	0	0	0	0	0	0	0	0	1	0	0	0	0	0	0	1	4								1							1	Boende
549	27	1	3	4	4	3	0	1	0	1	1	1	1	1	0	1	0	1	0	1	0	1	2	0		1	1	0	0	0		0		1		0		0	Kabondo
550	31	0	1	4	11		0	0	0	0	0	1	1	1	1	1	0	1	0	0	0	1	2					0	1	0	1	0		1				0	Boende
551	42	1	2	6	4	19	0	1	0	1	1	0	1	0	0	0	0	1	0	1	0	1	3	0		1	1		1					1		0		1	Kabondo
552	27	1	1	6	4	9	0	1	0	0	0	0	0	0	0	0	0	0	0	0	0	2	2	1														0	Boende
553	31	1	1	6	4	3	0	0	1	0	0	1	1	0	0	0	1	1	0	0	0	2	2		1			0	0				1	1				0	Yambuku
554	67	1	2	3	4	3	1	1	0	0	0	1	1	1	1	0	0	1	1	1	0	1	5	1				1	1	0	1			1	1	1		0	Boende
555	30	1	2	3	4	10	0	1	0	1	1	0	0	0	1	1	1	1	0	1	0	2	2	0		0	1				1	1	1	1		0		0	Boende
556	25	1	2	3	4	3	0	0	0	0	0	1	1	1	1	1	1	1	0	1	0	1	1					1	1	0	1	1	0	1		1		0	Yambuku
557	63	0	2	3	12		1	0	0	0	0	1	1	0	1	1	1	1	0	0	0	1	5					0	1		1	1	1	1				0	Boende
558	43	1	2	6	4	3	0	1	1	1	1	0	1	1	1	1	1	1	0	1	0	1	3	1	0	0	0		1	1	1	1	1	1		1		0	Yambuku
559	45	1	2	2	4	15	0	0	0	1	0	0	1	0	1	1	1	1	0	1	0	2	3			1			1		1	1	0	1		1		0	Yambuku
560	23	1	1	4	4	11	0	0	0	1	0	0	0	0	0	0	0	1	0	1	0	1	1			0								1		0		1	Boende
561	47	1	2	4	4	3	0	1	0	0	0	0	0	0	0	0	0	0	0	0	0	1	4	1														0	Boende
562	73	0	2	2	1		0	1	1	0	0	1	1	0	1	1	1	1	0	1	0	1	5	0	0			1	1		1	1	0	1		1		1	Yambuku
563	43	1	2	3	4	11	0	0	0	1	1	1	1	1	1	1	0	1	0	1	0	1	3			1	1	0	1	0	1	1		1		1		0	Boende
564	50	1	2	3	4	3	1	1	1	1	1	0	1	1	1	1	1	1	0	1	0	1	4	1	1	1	1		0	0	0	1	1	1		1		0	Yambuku
565	48	1	2	6	4	3	0	0	0	1	0	1	1	0	1	0	0	1	0	1	0	1	4			1		0	1		1			1		1		0	Yambuku
566	32	1	2	4	4	3	0	1	0	0	0	1	1	0	0	1	0	1	0	1	0	1	2	1				0	1			1		0		1		0	Boende
567	21	0	1	4	3		0	1	1	0	0	0	1	0	1	1	1	1	0	1	0	2	1	1	0				1		1	1	0	1		1		0	Yambuku
568	37	1	2	4	4	3	0	1	1	1	1	1	1	1	1	1	1	1	0	1	0	1	3	1	0	0	1	0	1	0	1	1	0	1		1		0	Yambuku
569	52	0	2	4	13		1	1	0	0	0	1	1	1	1	1	0	0	0	0	0	1	4	1				1	1	1	1	1						0	Boende
570	67	1	2	3	4	14	0	0	1	0	1	1	1	1	1	0	1	1	0	1	0	1	5		0		0	1	1	1	1		0	1		1		0	Boende
571	28	1	2	4	4	2	0	1	1	0	1	1	1	1	1	1	1	1	0	1	0	1	2	1	0		1	0	1	0	1	1	1	1		1		1	Yambuku
572	47	1	2	3	4	3	0	0	0	0	0	0	1	0	0	0	0	1	0	1	0	2	4						0					1		0		0	Boende
573	35	1	2	4	4	11	0	1	0	0	0	0	0	0	0	0	0	0	0	0	0	1	2	1														0	Boende
574	24	1	2	6	4	3	0	1	0	0	0	0	0	0	0	0	0	0	0	0	0	1	1	0														0	Boende
575	21	1	1	4	4	11	0	1	0	0	0	1	1	0	0	0	0	0	0	0	0	1	1	0				1	1									0	Boende
576	36	1	1	6	4	2	0	1	0	0	0	0	1	0	1	0	0	0	0	0	0	2	3	1					1		0							0	Boende
577	52	1	2	3	4	3	0	1	0	1	1	0	1	1	1	1	0	1	0	1	1	1	4	0		0	0		0	0	1	1		1		1	0	0	Yambuku
578		0	2	3	1		0	1	1	1	1	0	1	1	1	1	1	1	0	1	0	1		0	0	0	1		1	1	1	1	0	1		1		1	Yambuku
579	27	1	2	3	4	11	0	0	0	0	1	1	1	0	1	1	0	1	0	1	0	2	2				0	0	0		1	0		1		0		0	Boende
580	35	1	2	3	4	10	0	1	0	0	0	0	0	0	0	0	0	1	0	0	0	2	2	1										1				0	Boende
581	32	0	2	4	13		0	1	1	1	1	1	1	1	1	1	1	1	0	1	0	1	2	0	0	0	1	1	1	0	1	1	0	1		1		0	Yambuku
582	31	1	1	7	4	2	0	1	0	0	0	1	0	0	0	1	0	1	0	1	0	2	2	1				0				0		1		1		0	Yambuku
583	49	1	2	4	4	3	0	1	1	1	1	1	1	1	1	1	1	1	0	1	0	1	4	0	0	0	0	0	1	0	1	1	0	1		1		0	Yambuku
584	64	1	2	3	4	14	0	1	0	0	0	0	0	0	0	0	0	0	0	0	0	1	5	1														0	Boende
585	42	1	2	1	4	15	0	1	0	0	0	0	1	0	1	0	0	0	0	0	0	2	3	1					0		1							0	Boende
586	65	1	2	3	4	15	0	1	0	1	1	0	1	0	1	1	0	1	0	0	0	2	5	1		0	0		1		1	1		1				0	Boende
587	45	1	2	3	4	3	0	0	0	0	0	1	1	1	1	1	0	1	0	1	1	1	3					0	0	0	0	0		0		0	0	0	Kabondo
588	34	1	2	4	4	2	1	1	0	0	0	0	0	0	0	0	0	0	0	0	0	1	2	1														0	Boende
589	55	1	2	3	4	19	0	1	0	1	0	1	1	1	1	1	1	1	0	1	1	1	4	1		0		1	1	1	1	0	0	0		1	0	0	Boende
590	57	1	2	3	4	9	0	1	0	0	0	0	1	0	0	0	0	0	0	0	0	1	4	1					1									1	Boende
591	28	1	2	6	4	3	1	0	0	0	1	0	1	1	1	0	0	1	0	1	0	1	2				0		1	0	0			1		1		0	Boende
592	52	1	2	2	4	15	99	1	0	0	0	0	0	0	1	1	0	1	1	1	0	2	4	1							1	1		1	0	1		0	Boende
593	32	1	1	6	4	4	0	0	0	1	1	0	1	0	1	0	0	1	0	1	0	1	2			1	1		0		0			1		0		0	Kabondo
594	53	1	2	6	4	5	0	1	0	0	0	1	1	0	1	1	1	1	1	1	0	1	4	0				0	0		0	0	0	1	0	1		0	Yambuku
595	55	1	2	3	4	11	0	0	0	0	0	0	1	0	0	0	0	1	0	0	0	2	4						0					1				0	Boende
596	19	1	1	3	4	11	0	0	0	0	0	0	0	0	0	0	0	0	0	0	0	1	1															0	Boende
597	51	0	2	4	1		0	1	0	1	1	1	1	0	1	1	0	1	0	1	0	1	4	1		1	1	1	1		1	1		1		1		0	Yambuku
598	42	1	1	4	4	8	0	0	0	0	0	0	1	0	0	0	0	1	0	0	0	2	3						1					1				0	Kabondo
599	52	1	2	4	4	15	0	1	0	0	0	0	1	0	1	0	0	1	0	1	0	2	4	1					0		1			1		1		0	Boende
600	51	0	5	3	13		99	1	0	0	0	0	1	0	1	1	0	1	0	1	0	1	4	0					1		1	1		1		1		0	Boende
601	44	0	2	3	1		0	1	1	1	1	0	1	1	1	1	1	1	1	1	0	1	3	1	1	1	1		1	1	1	1	1	1	1	1		0	Yambuku
602	40	1	2	3	4	19	0	1	0	1	1	1	1	1	1	1	0	1	0	1	0	1	3	1		0	1	1	1	1	1	1		1		1		0	Boende
603	44	1	2	4	4	3	0	1	0	0	0	1	1	1	1	0	0	1	0	1	0	1	3	1				0	0	0	0			0		1		0	Boende
604	32	1	2	3	4	3	0	0	0	0	0	0	0	0	0	0	0	1	0	0	0	2	2											1				0	Boende
605	41	1	2	4	4	3	0	0	0	0	0	0	1	0	1	1	0	1	0	1	0	2	3						1		1	1		1		1		0	Boende
606	66	1	2	4	4	14	0	1	0	0	0	1	0	1	1	1	0	1	0	1	0	2	5	0				0		0	1	0		1		1		0	Boende
607	35	1	2	3	4	3	0	1	0	0	0	0	1	0	1	0	0	1	0	0	0	1	2	0					0		0			1				0	Boende
608	50	1	2	4	4	2	0	1	1	1	1	1	1	1	1	0	1	1	0	0	0	1	4	0	0	0	0	0	0	0	1		0	1				0	Yambuku
609	33	1	2	3	4	3	0	1	0	0	0	0	0	0	1	0	0	0	0	0	0	1	2	1							1							0	Boende
610	56	0	2	3	13		99	0	0	0	1	1	1	1	1	1	0	1	0	1	0	1	4				0	0	1	1	1	1		1		1		0	Boende
611	23	0	2	2	13		0	1	0	0	0	0	1	0	1	1	1	1	0	1	0	2	1	1					1		1	1	1	1		1		0	Yambuku
612	28	1	2	4	4	3	0	1	1	1	1	1	1	1	1	1	1	1	0	1	0	1	2	0	0	0	0	0	1	0	1	1	0	1		1		0	Yambuku
613	25	0	2	3	2		0	0	0	0	0	0	0	0	0	0	0	1	0	0	0	2	1											1				0	Boende
614		0	5	2	13		1	1	1	1	1	1	1	1	1	1	1	1	0	1	0	1		1	1	1	1	0	1	0	1	0	0	1		1		0	Yambuku
615	50	1	1	4	4	3	0	1	0	0	1	0	1	0	1	0	0	1	0	1	0	2	4	1			1		1		0			1		1		0	Yambuku
616	25	1	1	4	4	3	1	1	0	0	0	0	1	0	1	0	0	1	0	0	0	1	1	1					0		1			1				0	Boende
617	45	1	2	3	4	10	0	0	0	0	0	0	1	0	1	0	0	1	0	0	0	2	3						0		0			1				0	Boende
618	47	1	2	4	4	3	0	0	0	0	0	1	1	0	0	0	0	0	0	0	0	1	4					0	1									0	Boende
619	32	1	1	6	4	4	0	0	0	0	0	1	1	1	0	0	0	1	0	0	0	1	2					0	0	0				1				0	Yambuku
620	29	1	2	6	4	2	0	1	1	1	1	1	1	1	1	1	1	1	0	1	0	1	2	1	1	1	1	1	1	1	1	1	1	1		1		0	Boende
621	20	1	1	1	4	12	0	0	0	0	0	1	1	1	0	1	0	0	0	0	0	1	1					1	1	0		0						0	Boende
622	49	1	2	3	4	19	0	1	0	0	0	0	1	0	1	0	0	1	0	0	0	2	4	1					1		1			1				0	Boende
623	64	1	2	2	4	19	0	1	0	1	1	1	1	1	1	1	0	1	1	0	0	1	5	1		1	1	0	0	0	1	1		0	1			0	Yambuku
624	28	1	3	4	4	11	1	1	0	0	0	1	1	1	1	1		1	0	1	0	1	2	0				0	0	0	1	1		1		1		0	Boende
625	22	0	1	4	13		0	1	0	0	1	0	1	1	1	1	0	0	0	0	0	2	1	0			0		0	1	1	1						0	Yambuku
626	59	0	1	3	5		0	1	1	1	1	1	1	0	0	0	1	1	0	0	0	2	4	1	0	0	1	0	1				0	1				0	Yambuku
627	36	0	2	6	3		0	0	0	0	0	0	0	0	0	0	0	0	0	0	0	1	3															0	Boende
628	73	0	2	2	13		0	0	0	0	0	0	0	0	0	0	1	1	0	1	0	1	5										0	1		0		0	Boende
629	41	1	2	6	4	3	0	0	0	0	0	0	1	0	1	1	0	0	0	0	0	1	3						1		1	1						0	Boende
630	25	1	2	4	4	3	0	0	0	0	0	0	0	0	1	0	0	1	0	0	0	1	1								0			1				0	Boende
631	25	1	2	6	4	11	0	1	0	0	0	0	1	0	1	0	0	1	0	0	0	1	1	1					0		1			1				0	Boende
632	65	1	2	3	4	3	0	1	1	1	1	1	1	1	1	1	1	1	1	1	0	1	5	0	0	0	0	0	0	0	1	1	0	1	0	0		0	Yambuku
633	52	0	2	4	13		0	1	1	1	1	0	1	1	1	1	1	1	0	1	0	1	4	0	0	0	1		0	0	0	1	1	1		1		0	Yambuku
634	21	1	2	3	4	11	0	0	0	0	0	0	1	0	0	1	0	1	0	0	0	2	1						0			0		0				0	Boende
635	59	1	2	6	4	1	1	1	1	1	1	1	1	1	1	1	1	1	1	1	0	1	4	1	1	0	1	1	1	0	1	1	1	1	1	1		0	Yambuku
636	22	1	2	4	4	3	0	1	0	0	1	1	1	0	1	1	0	1	0	0	0	2	1	1			0	1	1		1	1		1				0	Yambuku
637	36	1	2	3	4	15	99	0	0	0	0	0	1	0	1	1	0	1	0	1	0	2	3						1		1	1		1		1		0	Boende
638	32	0	2	3	1		0	0	0	0	0	0	0	0	0	0	0	0	0	0	0	1	2															0	Boende
639	54	0	2	4	13		0	1	0	1	1	1	1	1	1	1	1	1	1	1	0	1	4	0		1	0	0	0	0	1	1	0	1	1	1		0	Boende
640	26	1	2	3	4	11	0	1	0	1	0	0	0	1	0	0	0	0	0	1	0	1	2	1		0				0						1		0	Boende
641	53	1	2	5	4	2	0	1	0	0	0	0	1	1	1	1	1	1	1	1	0	1	4	0					1	1	1	1	1	1	0	1		0	Boende
642		0	2	2			0	1	0	1	1	0	1	0	1	1	0	1	0	0	0	2		0		0	0		0		1	1		1				0	Yambuku
643	35	1	2	3	4	10	0	1	0	0	0	0	0	0	0	0	0	1	0	0	0	1	2	0										0				0	Boende
644	25	1	3	4	4	3	0	1	0	0	0	0	1	1	1	1	0	0	0	1	0	1	1	1					0	0	1	1				1		0	Boende
645	43	1	2	3	4	15	0	0	0	0	0	0	1	0	1	1	0	1	0	1	0	2	3						1		1	1		1		1		0	Yambuku
646	41	1	2	4	4	2	0	1	0	1	1	0	1	0	1	1	0	1	0	1	0	1	3	1		0	0		0		0	0		1		1		0	Boende
647	41	0	2	3	13		0	1	1	1	1	1	1	1	1	1	1	1	1	1	0	1	3	1	0	0	1	0	1	0	1	1	0	0	0	0		1	Yambuku
648	34	1	2	4	4	3	0	0	0	0	0	0	1	0	0	0	0	0	0	0	0	2	2						0									0	Boende
649	44	1	2	6	4	3	1	1	0	0	0	0	1	0	0	0	1	1	0	1	0	1	3	1					1				0	1		1		0	Boende
650	42	1	2	7	4	8	0	1	1	1	1	1	1	0	1	1	0	1	0	1	0	1	3	1	0	1	1	1	1		1	1		1		1		0	Yambuku
651	57	1	5	3	4	3	0	1	1	1	0	1	1	1	1	1	0	1	0	1	0	2	4	1	0	0		0	0	0	1	1		1		1		0	Yambuku
652	23	0	1	4	10		0	1	1	0	1	1	1	1	1	1	0	1	0	1	1	1	1	1	1		0	1	1	1	1	1		1		1	1	0	Yambuku
653	43	0	2	3	13		0	0	0	0	0	0	0	0	0	0	0	0	0	0	0	1	3															1	Boende
654	37	1	2	3	4	14	0	0	0	0	1	1	1	0	1	1	0	1	0	1	0	1	3				1	0	1		1	1		1		1		0	Boende
655	31	1	2	3	4	10	0	1	1	1	1	0	1	0	1	1	1	1	0	1	0	2	2	1	0	1	1		1		1	1	1	1		1		1	Yambuku
656	50	1	2	6	4	3	0	1	0	0	0	1	1	0	1	0	0	1	0	0	0	1	4	1				0	0		0			1				0	Boende
657	35	1	2	4	4	3	0	1	0	0	0	1	1	1	1	0	1	1	0	1	0	1	2	1				0	0	0	0		0	1		1		0	Boende
658	56	1	1	4	4	3	0	0	0	0	0	0	0	0	1	0	0	1	0	1	0	2	4								0			1		0		0	Yambuku
659	25	1	2	4	4	12	0	1	1	1	1	0	1	1	1	1	1	1	0	1	0	1	1	1	0	0	1		1	1	1	1	0	1		0		1	Yambuku
660	36	1	2	6	4	3	0	0	0	0	0	0	1	0	0	1	1	1	0	1	0	2	3						0			0	1	1		0		0	Yambuku
661	23	1	1	4	4	14	0	1	0	0	0	0	1	0	1	0	0	0	0	0	0	2	1	0					0		0							0	Boende
662	43	0	2	3	13		0	1	0	0	0	1	1	1	1	0	1	1	0	1	0	1	3	1				1	0	1	1		0	1		1		0	Boende
663	31	1	1	6	4	4	0	1	0	0	0	0	0	0	0	0	1	1	0	0	0	1	2	1									1	1				0	Boende
664		1	2	2	4	9	1	1	0	0	0	0	0	0	0	0	0	0	0	0	0	1		1														0	Yambuku
665	30	1	2	4	4	2	0	1	1	0	1	1	1	1	1	1	1	1	0	1	0	1	2	1	0		1	1	1	0	1	1	0	1		0		0	Yambuku
666	40	1	2	4	4	3	0	0	0	0	0	0	0	0	0	0	0	0	0	0	0	1	3															0	Boende
667	37	0	2	2	1		0	1	1	1	1	0	0	0	1	1	0	1	0	1	0	2	3	1	0	0	0				1	1		1		1		0	Yambuku
668	38	1	1	3	4	10	0	0	0	0	0	1	1	0	1	1	1	1	0	1	0	2	3					0	0		1	1	0	1		1		0	Yambuku
669	44	0	5	3	1		1	1	0	0	1	1	1	1	1	1	0	0	0	1	0	1	3	1			1	0	0	0	1	1				1		1	Boende
670	35	1	1	6	4	5	0	1	0	0	1	1	1	0	1	1	1	1	0	1	0	1	2	1			1	0	1		1	0	1	1		0		0	Boende
671	57	0	2	6	3		0	1	0	0	0	0	0	0	0	0	0	0	0	0	0	1	4	1														0	Boende
672	45	1	2	2	4	10	0	0	0	0	0	0	0	0	0	0	0	1	0	1	0	1	3											1		1		0	Boende
673	64	0	2	3	13		0	1	0	0	0	0	0	0	1	1	0	1	1	1	0	1	5	1							1	0		0	0	1		0	Boende
674	67	1	2	3	4	9	0	0	0	0	0	0	1	0	1	0	0	0	0	0	0	1	5						0		1							0	Boende
675	41	1	2	3	4	15	0	1	1	0	0	0	1	0	1	1	1	1	0	1	0	2	3	1	0				0		1	1	0	1		1		0	Yambuku
676	37	1	2	6	4	9	0	0	0	0	0	0	0	0	0	0	0	0	0	0	0	2	3															0	Boende
677	44	0	2	2	1		1	1	0	0	1	1	1	1	1	1	1	1	0	1	0	1	3	1			1	1	1	1	1	1	1	1		1		0	Yambuku
678	43	1	2	4	4	11	1	1	0	0	0	0	0	0	0	0	1	1	0	0	0	1	3	0									0	1				0	Boende
679	43	1	2	3	4	3	0	1	0	0	0	0	1	0	1	1	0	1	0	1	0	2	3	1					1		0	1		1		1		0	Yambuku
680	31	1	1	6	4	4	0	0	0	1	0	1	0	0	0	0	0	1	0	0	0	1	2			1		1						1				0	Kabondo
681	46	1	1	6	4	4	0	1	1	1	1	1	1	0	1	0	1	1	0	1	0	1	4	1	1	0	1	0	0		0		1	1		1		0	Yambuku
682	58	1	2	4	4	19	0	0	0	0	0	1	1	1	1	1	1	1	0	1	0	1	4					0	0	0	0	0	1	1		0		0	Boende
683	42	1	2	3	4	19	1	1	1	1	1	1	1	0	1	1	1	1	0	1	0	1	3	1	0	0	1	0	1		1	1	0	1		1		0	Yambuku
684	30	1	2	4	4	10	0	1	0	0	0	0	0	0	0	0	0	1	0	0	0	1	2	0										1				1	Boende
685	59	1	4	2	4	11	0	1	0	0	0	0	0	0	1	0	0	1	0	1	0	2	4	1							1			1		1		0	Boende
686	32	1	2	4	4	3	0	1	0	0	1	1	1	0	0	1	1	1	0	1	0	2	2	0			1	0	0			1	1	1		0		0	Yambuku
687	65	1	2	3	4	12	0	1	0	0	1	0	0	0	0	0	0	0	0	1	0	1	5	1			0									1		0	Boende
688	32	1	2	2	4	19	0	1	0	0	0	0	0	0	1	1	0	1	0	1	0	2	2	1							1	1		0		1		0	Boende
689	34	1	2	3	4	19	0	1	0	0	0	0	0	0	0	0	0	0	0	0	0	1	2	1														0	Boende
690	47	1	2	6	4	1	0	1	1	0	0	1	0	0	1	1	1	1	0	1	0	1	4	0	0			0			1	1	0	1		1		0	Yambuku
691	40	0	2	4	13		1	1	0	1	0	1	1	1	1	1	0	1	0	1	0	1	3	1		0		1	0	0	1	1		1		1		0	Boende
692	55	1	2	3	4	11	0	1	0	0	0	0	1	0	1	0	0	0	0	0	0	1	4	1					0		1							1	Boende
693	28	1	2	4	4	19	1	1	0	1	1	1	1	0	1	1	1	1	0	1	0	1	2	1		0	1	1	1		1	1	1	1		1		0	Boende
694	35	1	2	6	4	3	1	0	0	0	0	0	1	0	0	0	0	1	0	1	0	1	2						0					1		1		0	Boende
695		0	2	1	1		1	1	0	0	1	0	0	0	1	1	0	1	0	1	0	2		1			1				1	1		1		1		0	Yambuku
696	31	1	4	3	4	15	1	1	1	0	0	0	1	0	1	1	1	0	0	1	0	2	2	0	0				1		1	1	1			1		0	Yambuku
697	40	1	2	3	4	10	0	1	0	0	0	0	0	0	0	0	0	0	0	0	0	2	3	1														0	Boende
698	45	1	2	4	4	3	0	1	0	0	0	0	0	1	1	0	0	1	0	0	0	1	3	1						0	0			1				0	Boende
699	27	1	1	6	4	3	0	1	1	0	1	0	1	0	1	1	0	1	0	1	0	2	2	1	1		0		1		0	1		0		0		0	Yambuku
700	76	1	5	1	4	15	1	1	0	1	1	0	1	0	1	1	0	1	0	1	0	2	5	1		1	1		0		1	1		1		1		0	Yambuku
701	56	1	2	3	4	19	0	1	1	1	0	1	1	1	1	1	1	1	0	1	0	1	4	0	0	0		1	1	1	1	1	0	1		0		0	Yambuku
702	44	1	2	6	4	2	0	1	0	0	0	0	1	0	0	0	0	1	0	1	0	2	3	0					0					0		0		0	Boende
703		0		2			1	1	0	1	1	0	0	0	0	0	0	0	0	0	0	1		0		0	0											1	Boende
704	36	1	2	4	4	10	99	1	1	1	1	0	1	1	1	1	1	1	0	1	0	1	3	1	1	0	0		1	1	1	1	1	1		1		0	Yambuku
705	33	1	2	6	4	3	0	1	0	1	1	1	1	0	1	1	0	1	0	1	0	1	2	1		1	0	0	1		0	1		0		1		0	Boende
706	39	1	2	3	4	10	0	0	0	0	0	0	0	0	1	0	0	1	0	1	0	2	3								0			1		0		0	Boende
707	26	1	2	3	4	10	0	1	0	0	0	0	0	0	1	1	0	0	0	1	0	2	2	1							1	1				1		0	Boende
708		1	1	2	4	19	0	0	0	0	0	1	0	1	1	1	0	0	0	1	0	1						0		1	1	1				1		0	Boende
709	73	1	2	2	4	10	0	0	0	0	0	1	1	0	1	1	1	1	0	0	0	1	5					0	1		1	0	0	0				0	Yambuku
710	38	1	2	3	4	14	0	1	1	1	1	1	1	1	1	1	1	1	1	1	0	1	3	1	0	0	1	1	1	1	1	1	0	1	0	1		0	Yambuku
711	22	0	1	3	13		0	0	0	0	0	0	0	0	0	0	0	0	0	0	0	1	1															0	Boende
712		1	2	1	4	9	1	1	1	1	1	0	1	0	1	1	0	1	0	1	0	2		1	1	1	1		0		0	1		0		0		0	Yambuku
713	36	1	2	3	4	15	0	1	1	1	1	0	1	1	1	1	0	1	0	1	0	2	3	1	1	0	0		1	0	0	1		1		0		1	Yambuku
714	76	1	5	3	4	12	1	1	1	1	1	1	1	1	1	1	1	1	1	1	0	1	5	1	0	1	1	1	1	0	1	0	0	1	0	1		1	Yambuku
715	30	1	2	6	4	6	0	1	0	1	1	0	1	0	1	0		1	1	0	0	1	2	1		0	1		1		1			1	0			0	Boende
716	48	0	2	6	3		0	0	0	0	1	0	1	0	1	1	1	1	0	1	0	1	4				1		1		1	1	1	1		1		0	Boende
717	37	1	2	6	4	3	0	0	0	0	0	0	0	0	1	1	0	1	0	1	1	2	3								1	1		1		0	1	0	Boende
718	58	0	2	3	1		0	0	0	0	0	0	1	0	0	0	0	1	1	0	0	1	4						0					0	1			0	Boende
719	43	1	2	4	4	3	1	1	0	0	0	1	1	1	1	1	1	1	0	1	0	1	3	0				0	1	1	1	0	1	1		0		0	Boende
720	30	1	2	6	4	3	0	0	0	0	0	0	0	0	0	0	0	1	0	0	0	2	2											1				0	Boende
721	36	1	2	3	4	19	1	0	0	0	0	1	1	0	1	0	0	1	0	0	0	2	3					0	1		0			1				0	Boende
722	33	1	2	6	4	3	1	1	0	0	0	0	0	0	0	0	0	1	0	0	0	2	2	1										1				0	Boende
723	52	0	2	4	3		0	0	0	0	0	1	1	0	1	1	0	1	0	1	0	2	4					1	1		1	1		1		1		0	Yambuku
724	19	0	1	4	13		0	1	0	0	0	0	1	0	1	1	0	1	0	0	0	1	1	0					1		1	1		1				1	Yambuku
725	46	1	2	3	4	15	0	0	0	0	0	0	1	0	0	1	0	1	0	1	0	2	4						0			1		1		1		0	Boende
726	50	1	4	6	4	3	0	0	0	0	0	0	1	0	1	1	1	1	0	1	0	2	4						1		0	0	1	1		1		0	Yambuku
727	45	1	2	4	4	11	0	0	0	0	0	0	1	0	0	0	0	1	0	0	0	1	3						0					1				0	Boende
728	50	1	2	4	4	3	0	0	0	0	0	0	1	0	1	1	1	1	0	1	0	2	4						1		1	1	1	1		0		0	Yambuku
729	30	1	2	3	4	11	0	1	0	0	0	0	0	0	1	1	0	0	0	1	0	2	2	1							1	1				1		0	Boende
730	55	1	2	4	4	3	0	1	0	1	1	1	1	1	1	1	0	1	0	1	0	1	4	1		0	0	0	0	0	1	0		0		1		1	Boende
731	43	1	2	4	4	3	0	0	0	0	0	1	1	0	1	1	1	1	0	1	0	2	3					0	1		1	1	1	1		0		0	Yambuku
732	39	1	2	3	4	3	0	1	0	0	0	0	0	0	1	1	0	1	0	0	0	2	3	1							1	1		1				0	Boende
733	53	1	2	2	4	11	0	0	0	0	0	0	0	0	1	0	0	1	0	0	0	1	4								0			1				0	Boende
734	25	1	2	4	4	6	0	1	0	0	0	0	0	0	0	0	0	0	0	0	0	2	1	0														0	Boende
735	35	1	2	3	4	10	0	1	0	0	0	0	1	0	1	0	0	1	0	0	0	1	2	1					0		1			1				0	Boende
736	41	1	2	4	4	2	0	0	0	1	0	0	1	0	1	1	1	1	0	1	1	1	3			1			0		1	0	0	1		1	0	0	Kabondo
737	30	1	2	4	4	19	0	1	0	0	0	1	1	1	1	1	0	1	0	1	0	1	2	0				0	0	0	1	1		1		1		0	Boende
738	30	1	1	3	4	10	0	1	0	0	0	0	0	0	1	0	0	0	0	0	0	2	2	1							1							0	Boende
739	52	1	2	3	4	3	1	1	1	1	1	1	1	1	1	1	1	1	0	1	0	1	4	1	0	0	1	1	1	1	1	1	1	1		1		0	Yambuku
740	33	1	2	3	4	10	0	0	0	0	0	0	1	0	1	1	1	1	0	1	0	1	2						1		1	1	1	1		1		0	Yambuku
741		1	5	1	4	15	1	0	0	1	1	0	1	0	1	1	0	0	0	0	0	2				0	0		1		1	1						0	Yambuku
742	59	0	2	4	13		1	1	0	1	1	0	0	0	1	0	1	1	0	1	0	1	4	1		0	0				1		0	1		1		0	Boende
743	32	1	2	4	4	12	0	1	0	0	0	0	0	0	0	0	1	0	0	0	0	1	2	1									1					0	Boende
744	45	1	4	3	4	15	0	1	1	1	1	0	1	1	1	1	1	1	0	1	0	2	3	1	0	0	0		0	0	1	1	0	1		0		1	Yambuku
745	51	1	2	4	4	6	0	0	0	0	0	1	1	0	1	1	0	1	0	1	0	1	4					0	0		0	0		1		1		0	Boende
746	32	0	2	4	3		0	1	0	0	0	0	1	0	1	1	0	1	0	1	0	2	2	1					1		1	1		1		1		0	Yambuku
747	43	1	2	3	4	10	0	1	0	0	0	0	0	0	1	1	0	1	0	1	0	2	3	0							0	1		1		1		0	Boende
748	33	1	2	3	4	10	0	0	0	0	0	0	0	0	1	1	0	0	0	1	0	2	2								1	1				1		0	Boende
749	38	1	2	4	4	3	0	0	0	0	0	0	0	0	0	0	0	0	0	0	0	1	3															0	Boende
750	76	1	5	3	4	10	0	1	0	0	0	0	1	0	0	1	1	1	1	1	0	2	5	0					0			1	0	1	1	0		0	Boende
751	46	1	5	2	4	15	0	1	0	0	0	0	0	0	1	1	0	1	0	1	0	2	4	1							1	1		1		1		0	Boende
752	37	1	2	4	4	9	0	1	0	0	0	0	0	0	1	0	0	0	0	0	0	1	3	0							0							0	Boende
753	61	0	2	3	1		0	0	0	0	1	0	1	1	1	1	1	1	0	1	0	1	5				1		1	0	1	1	0	1		1		0	Yambuku
754	33	1	2	3	4	19	0	0	0	0	0	0	1	0	1	0	0	1	0	0	0	1	2						0		1			1				0	Boende
755	29	1	2	3	4	15	0	1	1	1	1	1	1	0	1	1	1	1	0	1	0	2	2	1	1	1	1	0	1		1	1	1	1		1		1	Yambuku
756	29	0	2	6	13		0	1	0	0	1	0	1	0	1	1	0	1	0	1	0	2	2	0			0		1		0	1		1		0		0	Yambuku
757	21	1	1	4	4	11	0	0	0	0	0	0	1	0	0	0	0	1	0	0	0	1	1						1					1				0	Boende
758	29	0	5	3	5		0	1	0	1	1	0	1	0	1	1	0	1	0	1	0	2	2	0		0	0		1		1	1		1		1		0	Yambuku
759	35	0	2	6	3		1	1	1	1	1	1	1	0	1	0	1	1	0	1	1	1	2	1	1	1	1	0	0		0		1	1		1	1	0	Boende
760	55	1	2	4	4	19	0	1	0	0	0	0	0	0	1	1	1	1	0	0	0	1	4	0							1	1	0	1				0	Boende
761	30	0	2	4	1		0	1	0	0	0	0	0	0	0	0	0	1	0	0	0	1	2	1										1				0	Boende
762	83	1	5	1	4	10	0	1	0	0	1	1	1	0	0	0	0	0	0	1	0	2	5	1			1	1	1							1		0	Yambuku
763		0	2	2	1		0	1	0	1	1	0	1	0	1	1	0	1	0	1	0	2		0		1	0		1		1	1		1		1		0	Yambuku
764	41	1	2	4	4	3	1	1	0	0	1	0	1	0	1	0	1	1	0	1	0	2	3	1			1		1		0		1	1		1		0	Boende
765	22	1	1	4	4	19	0	1	0	0	0	0	0	0	0	0	0	0	0	0	0	1	1	0														0	Boende
766	25	1	2	3	4	12	0	0	0	0	0	0	0	0	0	1	0	1	0	0	0	2	1									1		1				0	Boende
767	57	1	2	2	4	11	0	1	0	1	0	1	1	1	1	1	0	0	0	1	0	1	4	1		0		1	0	1	1	1				1		0	Boende
768	41	1	2	4	4	3	0	1	0	1	1	0	1	0	1	1	0	1	0	1	0	1	3	0		1	1		1		1	1		1		1		0	Boende
769	30	1	2	6	4	3	0	1	0	0	0	0	1	0	1	0	0	1	0	1	0	2	2	1					1		1			1		1		0	Boende
770	53	0	2	6	10		0	1	0	1	1	1	1	1	1	1	1	1	0	1	0	1	4	0		0	0	0	0	0	1	0	1	1		0		0	Yambuku
771	22	1	2	4	4	3	0	1	0	0	0	0	1	0	1	1	0	1	0	0	0	2	1	0					0		0	0		1				0	Boende
772	38	1	2	4	4	19	0	1	0	0	0	0	0	0	1	0	0	0	0	0	0	2	3	0							0							0	Boende
773	85	0	2	2	1		1	1	0	0	0	1	1	1	1	0	0	0	0	1	0	1	5	0				0	0	0	1					0		0	Yambuku
774	18	0	1	3	13		0	1	0	0	1	0	1	0	1	1	0	1	1	0	0	1	1	0			1		1		1	1		1	1			0	Yambuku
775	41	0	2	6	8		0	1	0	0	0	0	0	0	1	1	1	0	0	1	0	1	3	1							0	0	1			1		0	Boende
776	21	1	1	3	4	12	0	1	1	1	1	0	1	0	1	1	1	1	0	1	0	2	1	1	1	1	1		0		0	1	0	1		0		0	Yambuku
777	46	1	2	4	4	19	0	1	1	1	1	1	0	0	1	1	0	0	0	1	0	1	4	0	0	0	0	0			0	1				0		0	Boende
778	39	1	1	3	4	10	0	0	0	0	0	0	0	0	1	0	0	0	0	0	0	2	3								1							0	Boende
779	47	1	2	3	4	14	0	1	1	1	1	1	1	1	1	1	1	1	0	1	0	1	4	0	0	0	0	0	1	1	1	1	0	1		1		1	Yambuku
780	55	1	2	3	4	10	0	1	0	0	0	0	0	0	1	1	0	1	0	1	0	2	4	1							1	1		1		1		0	Boende
781	38	1	1	6	4	2	0	1	0	1	1	0	1	0	0	0	0	1	0	1	0	1	3	0		0	0		1					1		0		1	Boende
782		0	2	2	1		0	1	0	1	1	0	1	0	1	1	0	1	0	1	0	2		0		0	1		1		1	1		1		1		0	Yambuku
783	56	1	2	3	4	3	0	1	1	0	0	0	1	0	1	1	0	1	0	1	0	1	4	0	0				0		1	1		1		1		0	Yambuku
784	48	1	2	4	4	3	0	1	0	1	1	1	1	0	1	1	0	1	0	1	0	1	4	1		1	0	0	0		1	1		1		1		0	Boende
785	32	1	1	4	4	3	0	0	0	1	0	0	1	0	1	1	0	1	0	1	0	2	2			0			1		1	1		1		1		0	Yambuku
786	81	1	2	2	4	10	0	0	0	0	0	1	1	1	1	1	1	1	0	1	0	1	5					0	1	0	0	0	0	1		1		0	Yambuku
787	73	1	2	1	4	11	99	1	0	0	0	1	1	1	1	1	0	1	0	1	0	1	5	0				0	0	0	1	1		1		1		0	Boende
788	39	1	2	4	4	3	99	1	0	1	1	0	1	0	1	1	0	1	0	1	1	2	3	0		0	0		0		0	0		0		0	0	1	Yambuku
789	23	0	1	4	13		0	0	0	0	0	0	0	0	0	0	0	0	0	0	0	2	1															0	Boende
790	25	0	2	3	1		0	1	1	0	1	1	1	1	1	1	1	1	0	1	0	1	1	0	0		0	1	1	0	1	1	1	1		1		1	Yambuku
791	40	1	2	6	4	1	1	1	0	1	1	1	1	0	1	1	0	1	0	1	1	1	3	1		0	0	0	0		0	0		1		1	0	0	Boende
792	33	1	2	3	4	10	0	1	0	0	0	0	0	0	0	1	0	1	0	0	0	2	2	0								1		1				0	Boende
793	58	1	2	3	4	10	1	0	0	0	0	0	1	0	1	1	0	1	0	1	0	2	4						1		1	1		1		1		0	Boende
794	48	0	2	2	1		0	0	0	0	0	1	1	0	1	1	1	1	1	1	0	2	4					1	0		1	1	0	1	0	1		0	Yambuku
795	33	1	2	4	4	3	0	1	1	1	1	1	1	1	1	1	1	1	0	1	0	1	2	0	0	0	1	0	1	1	1	0	0	1		1		0	Yambuku
796	50	0	2	4	13		0	1	0	0	0	0	0	0	0	0	0	0	0	1	0	1	4	1												1		0	Boende
797	39	1	2	3	4	3	0	1	1	1	1	1	1	0	1	1	0	1	0	1	0	2	3	1	0	0	1	1	1		1	1		1		1		0	Yambuku
798	50	1	1	4	4	9	1	1	0	0	1	0	1	0	1	1	0	1	0	1	0	2	4	1			0		0		1	1		1		1		1	Boende
799	29	0	2	3	1		0	1	1	0	0	0	1	0	1	1	1	1	0	1	0	1	2	0	0				1		1	1	0	1		1		1	Yambuku
800	42	1	2	4	4	9	0	0	0	0	1	1	1	0	1	1	1	1	0	1		1	3				1	0	0		0	1	1	1		1		0	Boende
801	31	0	2	4	13		0	1	0	1	1	1	1	1	1	1	0	1	0	1	0	1	2	1		0	0	0	0	1	1	1		1		1		0	Boende
802	46	1	2	4	4	3	0	1	0	0	1	0	0	0	1	1	0	1	0	1	0	2	4	1			1				1	1		1		1		0	Boende
803	28	1	2	3	4	10	0	0	0	0	0	0	0	0	0	0	0	1	0	0	0	2	2											1				0	Boende
804	62	1	2	4	4	3	1	1	0	0	0	1	0	1	1	1	0	0	0	1	0	1	5	1				0		0	1	1				1		0	Boende
805	22	1	1	3	4	11	0	0	0	0	0	0	1	0	1	0	0	1	0	1	0	1	1						1		0			1		1		0	Boende
806	48	1	2	4	4	3	0	1	0	0	0	1	1	0	1	1	1	1	0	1	0	1	4	1				0	0		1	0	0	1		1		0	Yambuku
807	27	0	2	4	1		0	1	0	0	1	0	1	0	1	1	0	1	0	1	0	2	2	1			1		1		1	1		1		1		0	Yambuku
808	28	0	1	3	1		0	0	0	0	0	0	1	0	1	1	0	1	0	1	0	1	2						0		1	1		1		1		1	Yambuku
809	32	1	2	4	4	6	1	0	0	0	0	0	0	0	1	1	0	1	0	1	0	1	2								0	1		1		1		0	Boende
810	52	0	2	2	13		0	1	0	0	0	0	1	0	1	1	0	1	0	1	0	1	4	0					0		0	1		1		1		0	Boende
811		0	2	1	1		0	0	0	0	0	0	0	0	1	1	0	1	0	1	0	2									1	1		1		1		0	Yambuku
812	52	1	2	2	4	3	0	1	1	0	0	1	1	1	1	1	1	1	0	1	0	1	4	1	0			1	1	1	1	1	1	1		1		1	Yambuku
813	53	1	2	4	4	3	0	0	0	0	0	1	1	1	1	1	0	1	0	1	0	1	4					0	0	0	1	1		1		1		0	Boende
814	25	1	1	4	4	10	0	1	0	0	0	0	1	0	1	1	0	1	0	1	0	2	1	1					0		0	0		1		1		0	Boende
815	29	0	2	4	3		0	0	0	0	0	1	1	0	1	1	1	1	0	1	0	1	2					1	1		1	1	1	1		1		0	Yambuku
816	38	1	1	6	4	3	1	0	0	0	0	0	0	0	0	0	1	1	0	1	0	2	3										0	1		1		0	Boende
817	63	1	2	4	4	19	1	0	0	0	0	0	1	0	1	0	0	1	0	1	0	1	5						1		1			1		0		0	Boende
818		0	2	3	1		1	1	0	1	0	0	1	0	1	1	0	1	0	0	0	1		1		1			0		1	1		1				1	Yambuku
819	67	0	2	4	3		1	1	0	0	0	1	1	1	1	1	1	1	0	1	0	1	5	0				0	1	0	1	0	0	1		1		0	Yambuku
820	54	1	2	4	4	10	0	1	0	0	0	0	0	0	0	0	0	0	0	0	0	1	4	0														0	Boende
821		1	2	2	4	10	0	1	1	1	1	1	1	0	1	1	0	1	0	1	0	2		1	0	0	1	1	1		1	1		1		1		0	Yambuku
822	23	1	2	4	4	12	0	0	0	0	0	1	1	0	1	1	1	1	0	1	0	1	1					1	1		1	0	0	0		1		0	Yambuku
823	29	1	2	3	4	10	0	1	1	1	1	0	1	0	0	0	0	0	0	0	0	2	2	1	0	0	0		0									0	Boende
824	35	0	2	2	13		0	1	1	0	0	1	1	1	1	1	1	1	0	1	0	1	2	1	1			1	1	1	1	1	0	1		1		1	Yambuku
825	28	1	1	2	4	11	0	1	0	1	0	1	1	1	1	0	0	1	0	1	0	1	2	1		0		0	0	0	1			1		1		0	Boende
826	63	1	2	3	4	11	0	1	0	1	1	1	1	1	1	0	1	1	0	1	1	1	5	1		0	1	0	1	0	1		1	1		1	0	0	Boende
827	46	1	2	3	4	19	0	1	0	1	0	1	1	1	1	1	0	1	0	1	0	1	4	1		1		1	0	1	1	1		0		1		0	Boende
828	44	1	2	6	4	2	0	0	0	0	0	1	1	0	1	1	1	1	0	1	0	1	3					0	0		0	0	0	1		0		0	Yambuku
829	56	0	2	3	1		0	0	0	1	0	0	0	0	1	1	0	1	0	1	0	1	4			0					1	1		1		1		0	Boende
830	50	0	4	4	3		0	1	0	0	1	0	1	0	1	1	0	1	0	1	0	2	4	1			1		1		1	1		1		1		0	Yambuku
831	22	1	1	4	4	19	0	0	0	0	0	0	0	0	0	0	0	0	0	0	0	1	1															0	Boende
832	39	1	2	4	4	3	0	0	0	0	1	1	1	0	1	1	1	1	0	1	0	1	3				0	0	0		1	1	0	1		1		0	Yambuku
833	51	1	2	3	4	10	0	1	0	0	0	0	1	0	0	0	0	1	0	0	0	2	4	1					0					1				0	Boende
834	25	1	2	3	4	3	1	1	0	0	0	0	1	0	1	0	0	1	0	0	0	2	1	1					1		1			1				0	Boende
835	33	1	2	6	4	3	0	0	0	0	0	0	1	0	1	0	0	0	0	0	0	1	2						0		0							0	Boende
836	55	0	2	2	13		0	0	0	0	0	0	1	1	1	0	1	1	0	1	0	1	4						0	0	0		0	1		1		0	Yambuku
837	39	1	2	3	4	19	0	1	0	1	1	0	1	1	1	1	0	1	0	1	0	1	3	1		0	0		0	0	1	1		0		1		0	Boende
838	23	1	2	4	4	13	1	1	0	0	0	1	1	1	1	1	0	0	0	1	0	1	1	0				1	0	1	1	1				1		0	Boende
839	42	1	2	4	4	11	0	1	0	1	1	1	1	1	1	1	0	1	0	1	0	1	3	1		0	0	0	0	1	1	1		1		1		0	Boende
840	64	0	5	3	13		0	1	0	1	1	0	0	0	0	1	0	1	0	0	0	2	5	0		0	0					0		0				0	Yambuku
841	60	1	5	4	4	3	0	1	0	0	0	0	1	0	0	0	1	1	0	1	0	2	5	0					1				1	1		1		0	Yambuku
842	40	1	2	4	4	9	0	0	0	0	0	0	0	0	1	0	0	1	0	0	0	1	3								0			1				0	Boende
843	38	1	2	4	4	3	0	1	0	0	0	0	1	0	1	1	0	1	0	1	0	2	3	1					1		1	1		0		1		0	Boende
844	40	1	2	4	4	12	0	1	0	0	0	0	0	0	1	1	0	0	0	0	0	1	3	0							1	1						0	Boende
845	45	1	4	1	4	3	0	0	0	0	0	0	0	0	0	1	0	1	0	0	0	2	3									1		1				0	Yambuku
846	32	1	2	6	4	3	0	0	0	0	0	1	1	0	0	0	0	1	0	1	0	2	2					0	0					1		0		0	Kabondo
847	37	1	2	4	4	3	0	1	0	0	0	0	1	0	0	0	0	1	0	0	0	1	3	1					1					1				0	Boende
848	31	1	2	6	4	3	0	1	0	1	0	0	1	0	0	0	0	0	0	0	0	2	2	0		0			0									0	Boende
849	38	1	2	3	4	2	0	1	0	0	1	1	1	0	1	1	0	1	1	1	0	1	3	0			1	0	1		0	0		1	1	0		0	Kabondo
850	35	1	2	4	4	15	0	1	0	0	0	0	1	0	1	1	0	1	0	0	0	2	2	1					0		1	1		1				0	Boende
851	29	0	2	5	6		0	1	0	0	0	0	0	0	0	0	0	0	0	1	0	1	2	1												1		0	Boende
852	65	1	5	2	4	11	0	1	0	0	0	0	1	0	1	1	0	1	0	0	0	2	5	1					1		1	1		1				0	Boende
853	44	1	2	6	4	2	0	1	0	0	0	0	1	0	1	0	0	1	0	0	0	1	3	1					0		0			1				0	Boende
854	52	1	2	3	4	3	0	0	0	0	0	0	1	0	1	1	1	1	0	1	0	2	4						1		0	0	1	0		0		0	Kabondo
855	58	1	2	4	4	2	0	1	0	0	0	0	1	0	0	0	0	0	0	0	0	1	4	1					0									0	Boende
856	30	1	2	4	4	2	0	1	1	1	1	0	1	1	1	1	1	1	0	1	0	1	2	0	0	0	0		0	0	0	0	0	0		0		1	Yambuku
857	23	0	1	3	13		0	1	0	0	0	0	0	0	1	1	0	1	0	0	0	1	1	1							1	1		1				0	Boende
858		0	2	1	12		0	1	0	0	1	1	1	1	1	1	0	1	0	1	0	1		1			1	0	1	1	1	1		1		1		0	Yambuku
859	40	1	2	4	4	12	0	0	0	0	0	0	1	0	0	1	0	1	0	0	0	2	3						0			1		1				0	Boende
860	49	1	4	3	4	11	0	1	0	0	0	0	0	0	0	1	0	0	0	0	0	2	4	1								1						0	Boende
861	38	1	1	6	4	6	1	1	0	0	0	0	0	0	0	0	0	0	0	0	0	2	3	0														0	Boende
862	26	1	1	6	4	9	0	0	0	0	0	0	1	0	0	0	0	1	0	1	0	1	2						0					0		1		0	Boende
863	22	0	1	4	10		0	1	1	1	1	1	1	1	1	1	1	1	0	1	0	1	1	1	1	1	1	0	0	0	1	1	1	1		1		0	Yambuku
864	29	1	2	6	4	2	0	1	0	0	1	1	1	0	0	0	1	1	0	1	0	2	2	1			1	0	1				0	1		1		0	Yambuku
865	29	1	2	4	4	3	0	1	0	0	1	0	1	0	1	1	0	1	0	1	0	1	2	1			1		1		1	1		1		1		1	Yambuku
866	44	1	2	6	4	2	0	1	0	0	0	0	1	0	1	0	0	1	0	0	0	1	3	1					0		1			1				0	Boende
867	37	0	2	3	1		0	1	0	0	0	1	1	1	1	1	1	1	0	1	0	1	3	0				1	1	0	1	1	0	1		1		0	Yambuku
868	33	1		3	4	8	0	1	1	1	1	1	1	0	0	1	0	1	0	0	0	1	2	0	0	0	1	1	1			1		1				0	Yambuku
869	22	1	1	3	4	11	0	1	0	0	0	0	0	0	0	0	0	0	0	1	0	1	1	1												1		0	Boende
870	43	1	2	3	4	11	0	0	0	0	0	1	1	1	1	1	0	1	0	1	0	1	3					0	0	0	1	1		0		1		0	Boende
871	36	1	2	4	4	9	0	1	0	0	0	0	0	0	0	0	0	0	0	1	0	1	3	1												1		0	Boende
872	41	0	2	3	13		0	0	0	0	0	1	1	1	1	1	1	1	0	1	0	1	3					1	1	1	1	1	1	1		1		1	Yambuku
873	43	1	2	3	4	14	0	1	1	0	0	0	1	1	1	1	1	1	0	1	0	1	3	1	0				1	1	1	1	1	1		1		0	Yambuku
874	35	0	2	3	13		0	1	1	1	1	1	1	0	1	1	1	1	0	1	0	1	2	0	0	0	1	0	1		1	1	0	1		1		1	Yambuku
875	56	1	1	1	4	15	1	0	0	0	0	0	0	0	0	1	0	1	0	0	0	2	4									1		1				0	Boende
876	37	1	2	3	4	12	0	0	0	0	0	1	1	1	1	1	1	1	0	1	0	1	3					1	1	1	1	1	1	1		1		0	Yambuku
877	24	0	2	4	3		0	0	0	0	0	1	1	1	1	1	1	1	1	1	0	1	1					1	1	1	1	1	0	1	0	1		0	Yambuku
878	52	1	2	3	4	14	0	0	0	1	0	1	0	1	1	1	0	0	0	1	0	1	4			1		1		1	1	0				1		0	Boende
879	30	1	2	3	4	11	0	0	0	0	0	0	1	0	1	0	0	1	0	1	0	1	2						0		1			1		1		1	Boende
880	48	1	2	4	4	2	1	1	0	0	1	1	1	1	1	0	1	1	0	1	0	1	4	1			1	1	1	1	1		1	1		1		0	Boende
881	52	1	1	3	4	10	1	0	0	0	0	0	0	0	0	0	1	1	0	1	0	2	4										1	1		1		0	Boende
882	50	1	2	4	4	6	0	1	0	0	0	1	1	0	1	1	1	1	0	1	0	1	4	1				0	0		0	0	0	0		1		0	Boende
883	58	0	2	3	13		0	1	0	0	0	1	1	1	0	0	1	0	0	0	0	1	4	1				0	1	0			1					0	Boende
884	63	0	2	3	13		0	0	0	0	0	0	1	0	0	0	0	0	0	0	0	1	5						0									0	Boende
885	30	1	2	3	4	3	0	0	0	0	0	0	0	0	1	0	0	0	0	1	0	1	2								0					1		0	Boende
886	28	1	1	6	4	11	0	1	0	1	1	1	1	0	1	1	0	1	0	1	1	1	2	0		0	0	0	1		1	0		1		1	0	0	Boende
887	48	1	2	4	4	3	0	1	0	0	0	0	0	0	1	0	0	0	0	0	0	1	4	0							0							0	Boende
888	34	0	2	3	11		0	1	0	1	1	0	0	0	0	1	1	1	0	1	0	1	2	1		0	1					1	1	1		1		0	Boende
889	19	1	2	3	4	12	0	1	1	1	1	1	0	0	1	1	0	1	0	0	0	1	1	1	0	0	0	1			1	1		1				0	Yambuku
890	37	0	2	3	13		0	1	0	1	1	0	0	0	0	0	0	0	0	0	0	1	3	1		0	0											0	Boende
891	36	1	2	6	4	2	0	1	1	1	0	0	1	0	1	0	1	1	0	1	0	1	3	1	1	0			0		0		1	1		1		0	Boende
892	40	1	1	3	4	15	0	1	1	1	1	0	1	1	1	1	1	1	1	1	0	2	3	1	1	0	0		1	1	1	0	0	0	0	0		1	Yambuku
893	33	1	4	4	4	3	0	1	1	1	1	1	1	0	1	1	1	1	0	1	0	2	2	1	0	1	1	0	1		1	1	0	1		1		0	Yambuku
894	30	1	2	3	4	9	0	0	0	0	0	0	0	0	0	0	0	1	0	0	0	1	2											1				0	Boende
895	31	1	2	4	4	2	0	1	1	1	1	0	0	0	1		1		1		1	1	2	0	0	0	0				1		0		0		0	1	Yambuku
896	42	1	2	6	4	9	0	1	0	0	0	0	0	0	0	0	0	0	0	0	0	1	3	1														0	Boende
897	41	1	2	6	4	4	0	1	0	1	0	1	1	0	1	0	0	1	0	0	0	1	3	0		1		1	0		0			1				0	Yambuku
898	28	1	2	6	4	19	0	1	0	0	0	0	1	0	0	0	1	1	0	0	0	1	2	1					1				1	1				0	Boende
899	23	1	2	6	4	3	0	1	0	0	0	0	0	0	1	0	0	1	0	0	0	1	1	1							0			1				0	Boende
900	44	1	2	6	4	2	0	1	0	0	0	0	1	0	1	0	0	0	0	0	0	1	3	0					0		1							0	Boende
901	46	1	2	3	4	10	0	1	1	1	1	0	1	0	1	1	0	1	0	1	0	2	4	0	0	1	1		1		1	1		1		1		0	Yambuku
902	50	1	2	3	4	19	0	0	0	0	0	0	1	0	1	1	0	1	0	1	0	2	4						0		1	1		1		0		0	Boende
903	59	1	1	4	4	9	0	0	0	0	0	0	0	0	1	0	1	1	0	1	0	2	4								0		1	1		1		0	Boende
904	28	1	2	4	4	11	0	1	0	1	1	0	0	0	1	0	0	1	0	0	0	1	2	1		1	1				1			1				0	Yambuku
905	47	1	2	6	4	2	0	1	0	1	1	1	1	1	1	1	1	1	1	1	1	1	4	1		1	0	0	0	1	1	0	1	1	0	1	0	0	Boende
906	28	0	1	4	10		0	1	0	0	1	0	1	0	1	0	0	1	0	1	0	1	2	1			0		1		1			1		1		0	Boende
907	31	1	2	3	4	6	1	0	0	0	0	1	1	1	1	1	1	1	0	1	0	1	2					0	1	0	1	1	0	1		1		0	Boende
908	58	0	2	4	13		0	1	0	0	0	0	1	1	1	1	0	1	0	0	0	1	4	0					1	1	1	0		1				0	Boende
909	35	1	2	6	4	19	1	0	0	0	0	0	1	0	0	0	0	1	0	1	0	1	2						1					1		1		0	Boende
910	35	0	2	4	3		0	1	0	1	1	0	1	1	1	1	0	1	0	1	0	2	2	0		0	0		1	0	1	1		1		1		0	Yambuku
911	37	1	2	3	4	19	0	1	1	1	1	1	1	1	1	1	1	1	1	1	0	2	3	1	0	1	0	1	0	1	1	1	0	1	0	1		0	Yambuku
912	56	0	2	2	1		0	0	0	0	0	1	1	1	1	1	1	1	0	1	0	1	4					0	0	0	1	1	0	1		1		0	Yambuku
913	27	0	2	4	3		0	1	1	0	0	0	1	0	1	1	1	1	0	1	0	1	2	1	0				1		1	1	0	1		1		0	Yambuku
914	42	0	2	3	5		99	1	1	0	0	1	1	1	1	1	1	1	0	1	0	1	3	1	1			1	1	1	0	0	1	1		1		0	Yambuku
915	35	1	2	3	4	11	0	0	0	0	0	1	1	1	1	0	0	1	0	0	0	1	2					0	0	0	1			1				0	Boende
916	48	0	2	4	13		0	1	0	1	1	0	1	0	1	1	0	0	0	1	0	1	4	1		1	1		1		1	1				1		0	Boende
917	32	0	2	4	13		0	1	1	1	1	1	1	1	1	1	1	1	0	1	0	1	2	0	0	0	0	1	1	0	1	1	0	1		1		0	Yambuku
918	27	0	2	6	13		0	1	0	1	0	1	1	0	0	0	0	1	0	1	0	1	2	1		1		1	1					1		1		0	Boende
919	35	1	2	4	4	11	0	0	0	0	0	0	0	0	0	0	0	0	0	0	0	1	2															0	Boende
920	74	1	1	3	4	3	0	1	1	0	0	0	1	0	0	0	0	1	0	1	0	2	5	1	1				0					1		1		0	Boende
921	42	1	2	4	4	3	0	1	0	0	0	1	1	1	1	1	0	1	0	1	0	1	3	1				0	0	0	0	0		1		0		0	Boende
922	32	0	2	4	13		0	1	1	0	0	0	0	0	1	0	0	1	0	0	0	1	2	1	1						1			1				0	Boende
923	52	1	2	4	4	3	1	1	0	0	0	1	1	1	1	1	0	1	1	1	0	1	4	1				0	0	0	1	1		1	0	1		0	Boende
924	41	0	2	4	5		0	1	0	0	1	1	1	0	1	1	0	1	0	1	0	2	3	1			0	1	1		1	1		1		1		0	Yambuku
925	42	1	1	4	4	3	0	1	0	0	0	1	0	0	0	1	0	1	0	1	0	2	3	1				1				0		0		0		0	Yambuku
926	49	1	2	4	4	3	0	0	0	0	0	0	0	0	0	0	0	1	0	1	0	1	4											1		0		0	Yambuku
927	30	0	2	4	1		0	1	1	1	1	1	1	1	1	1	1	1	0	1	0	1	2	1	0	0	0	0	1	0	1	1	0	1		1		0	Yambuku
928	23	1	1	4	4	11	1	1	0	0	0	0	0	0	0	1	0	0	0	1	0	1	1	1								1				1		0	Boende
929	69	1	5	3	4	10	0	1	0	0	0	1	0	0	1	1	0	1	0	0	0	2	5	1				0			1	0		0				0	Boende
930	33	0	2	3	6		0	1	1	0	0	1	1	0	1	1	1	1	0	1	0	1	2	0	0			0	1		1	1	1	1		1		0	Yambuku
931	20	1	2	4	4	3	0	0	0	0	0	0	1	0	1	0	0	0	0	0	0	1	1						1		1							0	Boende
932	28	1	2	6	4	3	1	0	0	0	0	0	0	0	0	0	0	1	0	1	0	1	2											1		0		0	Boende
933	54	1	2	3	4	15	1	0	0	0	0	0	0	0	1	1	0	1	0	0	0	2	4								1	1		1				0	Boende
934	43	1	2	4	4	10	0	0	0	0	0	0	1	1	1	0	0	1	0	0	0	1	3						1	1	1			0				0	Boende
935	27	0	1	2	5		0	1	1	1	1	0	1	1	1	1	1	1	0	1	0	2	2	0	0	0	1		0	0	1	1	1	1		1		0	Yambuku
936	40	0	2	1	13		0	0	0	0	0	1	0	1	1	1	0	0	0	1	0	1	3					0		1	1	1				1		0	Boende
937	37	0	2	4	3		0	1	1	0	0	1	1	0	1	1	1	1	0	1	0	1	3	0	0			0	1		1	0	1	1		1		1	Yambuku
938	68	0	2	3	13		0	1	0	1	0	1	0	1	1	1	0	1	0	1	0	1	5	1		0		1		1	0	1		0		1		0	Boende
939	31	1	2	3	4	11	0	1	0	1	0	1	0	1	1	1	0	0	0	1	0	1	2	0		0		0		0	1	0				1		0	Boende
940	49	0	2	3	1		0	1	1	0	0	1	1	0	1	1	0	0	0	0	0	1	4	0	0			0	1		1	1						0	Yambuku
941	54	1	2	4	4	19	0	1	0	0	0	1	1	1	1	1	0	1	0	1	0	1	4	0				1	0	1	1	0		0		1		0	Boende
942	33	1	2	4	4	12	99	1	0	0	0	0	1	1	1	1	0	0	0	1	0	1	2	1					1	1	1	1				1		0	Boende
943	49	1	2	3	4	10	99	0	0	0	0	1	1	1	1	1	1	1	0	1	0	1	4					1	0	1	0	1	1	1		1		1	Boende
944	25	0	2	4	13		0	1	1	0	1	1	1	1	1	1	1	1	0	1	0	2	1	1	0		1	0	1	0	1	0	1	1		1		0	Yambuku
945	31	1	2	3	4	2	0	1	1	1	1	1	1	0	1	1	0	1	0	1	0	1	2	0	0	0	0	0	1		1	0		1		1		0	Yambuku
946	35	0	2	3	1		0	1	1	0	0	1	1	1	1	1	1	1	0	1	0	1	2	1	1			1	0	1	1	1	1	1		1		0	Yambuku
947	37	0	2	2	1		0	1	1	1	1	0	0	0	1	1	0	1	0	0	0	2	3	0	0	0	0				1	1		1				0	Yambuku
948	43	1	2	3	4	12	0	1	0	1	1	1	1	1	1	1	1	1	0	1	0	1	3	1		0	0	1	0	1	1	1	0	1		1		0	Boende
949	53	0	2	3	13		0	1	1	1	1	1	1	1	1	1	1	1	1	1	0	1	4	1	1	0	0	1	1	1	1	0	0	0	0	0		0	Yambuku
950	43	1	2	6	4	1	1	1	0	0	0	0	1	0	0	0	0	1	0	0	0	1	3	1					0					1				0	Boende
951	34	1	2	5	4	11	0	1	0	0	0	1	0	0	0	0	0	1	0	0	0	1	2	0				0						1				0	Boende
952	30	1	2	4	4	12	0	1	0	1	1	1	1	1	1	1	1	1	0	1	0	1	2	0		1	1	0	0	0	1	1	1	1		1		1	Yambuku
953	20	1	1	3	4	11	0	1	0	1	0	0	0	0	0	0	0	1	0	0	0	1	1	0		0								1				0	Boende
954	55	0	2	3	13		0	0	0	0	0	0	1	0	1	0	0	0	0	0	0	1	4						0		1							0	Boende
955	55	1	2	4	4	6	0	1	0	1	1	0	0	0	1	1	0	1	0	1	0	1	4	0		1	0				1	1		1		1		0	Boende
956	52	1	2	1	4	15	0	1	0	0	0	0	0	0	1	1	0	0	0	1	0	2	4	0							1	1				0		0	Boende
957	37	1	2	6	4	1	1	1	0	0	1	0	1	0	1	0	0	1	0	1	0	1	3	1			1		0		1			1		1		0	Boende
958		0	5	1	13		99	1	0	0	1	0	0	0	1	0	0	1	0	1	0	2		1			0				1			0		1		0	Boende
959	39	1	2	4	4	14	0	1	0	0	0	1	1	1	0	0	1	1	0	0	0	1	3	1				1	1	1			1	1				1	Boende
960	63	0	2	3	13		0	1	1	1	1	1	1	1	1	1	0	1	0	1	0	1	5	0	1	1	1	0	0	0	0	0		1		1		0	Yambuku
961	33	1	2	6	4	2	0	1	1	1	1	1	1	0	1	0	1	1	0	1	1	1	2	0	0	0	0	1	1		0		1	1		1	1	1	Boende
962	56	1	2	5	4	15	0	0	0	0	1	0	1	0	0	0	0	1	0	1	0	2	4				1		1					1		1		0	Yambuku
963	22	1	1	3	4	10	0	1	0	0	1	0	1	0	1	1	0	1	0	1	0	2	1	1			1		1		1	1		1		1		0	Yambuku
964	45	0	2	3	1		0	0	0	0	1	1	1	0	1	1	1	1	0	1	0	2	3				0	1	1		1	1	1	1		1		1	Yambuku
965	48	1	2	4	4	10	1	1	0	1	0	0	1	0	1	1	0	1	0	1	0	1	4	1		0			0		1	0		0		1		0	Boende
966	43	1	2	3	4	10	0	0	0	0	0	1	1	1	1	1	1	1	0	1	0	1	3					0	0	0	1	1	0	0		1		0	Yambuku
967	25	1	2	3	4	12	0	0	0	0	0	0	0	0	1	0	0	1	0	0	0	2	1								1			1				0	Boende
968	42	1	2	6	4	1	0	1	0	1	1	1	1	0	1	1	0	1	0	1	0	1	3	1		1	1	1	0		0	0		1		1		0	Boende
969	52	1	2	6	4	3	0	0	0	0	1	1	1	0	0	1	0	1	1	1	0	1	4				0	0	1			0		1	0	0		0	Kabondo
970	22	0	1	3	13		0	1	1	0	1	1	1	0	1	1	1	1	0	1	0	2	1	1	0		1	1	0		1	1	1	1		1		0	Yambuku
971	56	1	5	3	4	12	0	1	1	1	1	1	1	1	1	1	1	1	1	1	1	1	4	1	0	1	1	0	1	1	1	0	0	1	0	1	0	0	Yambuku
972	67	0	2	1	13		99	1	0	0	1	1	1	1	1	1	0	1	0	1	0	1	5	0			0	1	0	1	1	1		0		1		0	Boende
973	49	1	2	3	4	3	1	1	0	0	0	0	1	0	0	0	0	1	0	0	0	1	4	0					0					1				0	Boende
974	45	1	2	4	4	11	0	1	0	0	0	0	1	0	0	0	1	1	0	0	0	1	3	1					1				0	0				0	Boende
975	49	1	2	2	4	15	0	1	0	1	0	0	0	0	1	0	1	1	0	0	0	2	4	1		0					1		0	1				0	Boende
976	41	1	2	4	4	3	1	0	0	0	0	1	1	1	1	1	1	1	0	1	0	1	3					0	1	0	1	1	1	1		1		0	Yambuku
977	34	1	2	4	4	12	0	1	0	1	1	1	1	0	1	1	0	1	0	1	0	1	2	0		0	1	0	0		1	1		1		1		0	Yambuku
978	25	0	1	6	6		0	0	0	0	0	0	1	0	1	0	1	1	0	1	0	2	1						0		0		1	1		1		0	Boende
979	50	1	2	3	4	19	0	1	1	0	0	1	1	1	1	1	1	0	0	0	0	1	4	1	1			1	0	1	1	1	1					0	Boende
980	20	1	2	2	4	10	0	1	0	1	0	0	0	0	1	1	0	1	0	1	0	2	1	1		0					1	0		0		1		0	Boende
981	69	1	2	3	4	19	0	1	1	0	1	0	1	0	0	0	0	1	0	0	0	1	5	1	1		1		1					0				0	Yambuku
982	45	0	2	3	1		0	0	0	0	0	0	1	0	1	0	0	1	0	1	0	2	3						1		1			1		1		0	Boende
983	30	0	2	3	5		1	1	1	0	1	1	1	1	1	0	1	1	0	1	0	1	2	0	0		0	0	0	1	1		0	0		0		0	Boende
984	45	1	2	6	4	3	1	1	0	0	0	1	0	0	1	1	1	1	0	1	0	1	3	1				1			1	1	0	1		1		0	Boende
985	45	0	2	4	13		0	0	0	0	0	0	0	0	0	0	0	1	0	0	0	1	3											1				0	Boende
986	31	1	1	4	4	9	0	0	0	1	1	1	1	0	0	1	0	1	1	1	0	2	2			1	1	1	1			0		1	0	1		0	Kabondo
987	45	1	2	4	4	12	0	1	0	0	0	0	0	0	1	0	0	0	0	0	0	1	3	1							1							0	Boende
988	30	1	2	3	4	11	0	0	0	0	0	0	0	0	1	1	0	1	0	0	0	2	2								1	1		1				0	Boende
989	34	1	2	4	4	3	0	0	0	0	0	0	0	0	0	0	0	0	0	0	0	1	2															0	Boende
990	41	1	1	6	4	4	0	1	0	0	0	0	0	0	0	0	1	1	0	0	0	1	3	0									1	1				0	Boende
991	26	0	2	4	13		1	1	0	0	0	1	1	0	1	1	0	0	0	0	0	1	2	1				1	1		1	1						0	Boende
992	41	0	2	3	1		0	1	1	1	1	1	1	0	1	1	1	1	0	1	0	1	3	0	0	1	0	0	0		1	1	0	1		1		1	Yambuku
993	28	1	2	6	4	2	0	1	0	1	0	0	1	0	1	0	0	1	0	0	0	1	2	0		0			0		1			1				0	Boende
994	50	1	2	5	4	3	0	1			0	0	1	0	1	1	0	1	0	1	0	2	4	1					1		1	1		1		0		0	Boende
995	55	1	2	3	4	15	0	1	1	1	1	0	0	0	1	0	1	1	0	0	0	2	4	0	0	0	0				1		0	0				0	Yambuku
996	58	1	2	3	4	12	1		0	0	1	1	1	1	1	1	1	1	0	1	0	1	4				1	1	1	1	1	1	0	1		0		1	Yambuku
997	66	0	2	2	6		0	0	0	0	0	0	1	0	0	1	1	1	0	0	0	1	5						1			1	0	1				1	Yambuku
998	53	1	2	4	4	19	1	1	1	0	0	0	0	0	0	0	0	0	0	0	0	1	4	1	0													0	Boende
999	30	1	2	3	4	10	0	0	0	0	0	0	1	0	1	0	0	0	0	1	0	2	2						0		1					0		0	Boende
1000	19	1	1	3	4	10	0	1	1	1	1	1	1	0	1	1	1	1	0	1	0	1	1	0	0	1	1	0	1		1	1	0	1		1		0	Yambuku
1001	25	1	2	3	4	11	0	0	0	0	0	0	0	0	0	0	0	1	0	0	0	2	1											1				0	Boende
1002	47	1	2	6	4	9	0	1	0	1	0	1	1	1	1	0	0	1	0	1	0	1	4	1		1		0	1	0	1			1		1		0	Boende
1003	55	1	2	3	4	3	0	1	0	0	0	0	0		1	1	0	0	0	0	0	2	4	1							0	1						0	Boende
1004	36	1	2	4	4	10	1	1	0	0	0	0	0	1	1	0	1	0	0	0	0	1	3	1						1	1		1					0	Boende
1005	47	1	2	3	4	16	0	0	0	1	1	1	1	0	0	0	0	1	0	1	0	2	4			1	1	1	0					1		0		0	Kabondo
1006	49	1	1	4	4	6	0	1	1	1	1	0	1	0	1	1	1	1	0	1	0	1	4	1	0	1	1		0		1	1	1	1		1		0	Boende
1007	66	0	4	3	1		1	1	1	0	0	1	1	1	1	1	1	1	0	1	0	1	5	1	0			1	0	0	0	1	0	1		1		0	Yambuku
1008	31	0	1	6	10		0	1	0	0	0	0	0	0	0	0	0	0	0	0	0	1	2	1														0	Boende
1009	30	0	2	4	3		0	1	1	1	1		1				1	1	1	0	1	2	2	1	0	0	0		0				0	0	0		0	0	Yambuku
1010	25	1	2	6	4	3	0	1	0	1	1	1	1	0	0	1	0	1	0	1	1	1	1	1		0	0	0	0			1		1		1	0	0	Boende
1011	42	1	2	6	4	4	0	1	0	0	1	0	1	0	0	0	0	1	0	1	0	1	3	1			1		1					0		0		0	Yambuku
1012	28	1	2	4	4	11	0	0	0	0	0	0	0	0	0	0	0	1	0	0	0	1	2											1				0	Boende
1013	38	1	2	4	4	3	0	1	0	1	1	1	1	1	1	1	1	1	0	1	0	1	3	1		0	0	1	0	1	1	1	0	1		1		0	Boende
1014	42	1	2	3	4	10	0	0	0	0	0	0	1	0	1	1	0	1	0	0	0	2	3						0		1	1		1				1	Boende
1015	20	0	1	4	13		0	1	1	1	1	0	1	1	1	1	1	1	0	1	0	1	1	1	1	0	1		1	0	1	1	0	1		1		0	Yambuku
1016	61	1	2	4	4	3	1	1	0	0	0	0	1	0	1	0	0	1	0	0	0	1	5	0					1		1			1				0	Boende
1017	33	1	2	3	4	15	0	1	0	0	0	0	0	0	1	0	0	0	0	0	0	2	2	1							0							0	Boende
1018	36	1	2	4	4	2	1	1	0	0	1	1	1	1	1	1	1	1	0	1	0	1	3	1			0	0	1	0	1	1	0	1		1		0	Boende
1019	39	1	2	6	4	2	1	1	0	0	0	1	1	1	1	0	0	1	0	1	0	1	3	1				0	1	0	1			1		1		0	Boende
1020	31	0	2	3	13		0	1	0	1	1	0	1	1	1	1	0	1	0	1	0	1	2	0		0	0		1	1	1	1		1		1		0	Yambuku
1021	51	0	2	4	13		0	0	0	0	0	0	1	0	1	1	1	1	0	1	0	1	4						1		0	0	1	1		1		0	Yambuku
1022	29	1	2	4	4	2	0	1	0	0	0	0	1	0	1	0	0	1	0	0	0	1	2	1					0		1			1				0	Boende
1023	69	1	2	4	4	11	1	1	0	1	1	0	1	0	1	1	0	1	1	1	0	1	5	1		1	0		0		0	1		1	0	1		0	Boende
1024	35	1	2	4	4	10	0	1	0	1	0	0	1	0	0	0	0	1	0	1	0	1	2	1		0			0					1		1		0	Boende
1025	23	0	1	4	13		99	1	0	1	1	0	0	0	1	0	0	1	0	0	0	1	1	1		1	1				0			1				0	Boende
1026	72	0	2	2	6		0	1	1	1	1	1	1	1	1	1	1	1	0	1	0	1	5	0	0	0	1	0	1	1	1	1	0	1		1		0	Yambuku
1027	42	1	2	6	4	3	1	0	0	0	0	0	0	0	1	0	0	0	0	0	0	1	3								1							0	Boende
1028	73	1	2	3	4	11	0	1	1	1	1	1	1	1	1	0	0	0	0	1	0	1	5	1	0	0	0	0	0	0	0					0		0	Boende
1029	32	0	2	3	1		0	1	0	0	1	0	1	0	1	1	0	1	0	1	0	1	2	1			1		1		1	1		1		1		0	Yambuku
1030	19	0	1	3	13		0	1	0	1	1	0	1	0	1	1	1	1	0	1	0	1	1	0		0	1		1		1	1	1	1		1		0	Yambuku
1031	57	1	2	1	4	15	0	0	0	0	0	0	1	0	1	1	0	0	0	0	0	2	4						1		1	1						0	Boende
1032	60	1	2	4	4	3	1	1	0	0	0	1	0	0	1	1	0	1	0	1	0	1	5	1				0			1	1		1		0		0	Boende
1033	43	0	2	3	1		0	1	1	0	1	0	1	0	1	1	0	1	0	1	0	2	3	1	1		1		1		1	1		1		1		0	Yambuku
1034	50	0	2	4	3		1	1	0	0	1	0	1	0	1	1	1	1	0	1	0	1	4	1			1		1		1	1	0	1		1		0	Yambuku
1035	29	1	2	3	4	6	0	0	0	0	0	0	0	0	1	0	0	0	0	0	0	1	2								0							0	Boende
1036	40	0	2	4	1		0	1	0	1	1	0	1	1	1	1	1	1	1	1	0	1	3	0		0	1		1	0	1	1	0	1	0	1		0	Yambuku
1037	52	1	2	4	4	2	0	1	1	1	1	0	1	1	1	1	0	1	0	1	0	1	4	1	1	1	1		0	0	1	1		1		1		0	Yambuku
1038	56	0	2	3	6		1	0	0	0	0	0	0	0	1	1	1	1	0	1	0	1	4								1	1	1	1		1		0	Boende
1039	55	1	2	4	4	3	0	1	0	0	0	0	1	0	0	0	0	1	0	0	0	1	4	1					0					1				0	Boende
1040	34	0	2	4	3		0	1	1	0	0	1	1	1	1	1	1	1	1	1	0	1	2	0	0			0	0	0	1	0	0	1	0	1		0	Yambuku
1041	37	1	2	4	4	19	1	1	0	0	0	1	1	0	1	1	0	1	0	0	0	2	3	0				1	1		0	1		0				0	Boende
1042	31	0	5	2	1		1	1	0	0	1	0	0	0	1	1	0	1	0	1	0	2	2	1			0				0	1		1		0		0	Boende
1043	60	1	2	3	4	9	0	0	0	0	0	0	0	0	1	0	1	1	0	0	0	1	5								0		0	1				0	Boende
1044	47	0	5	3	1		0	0	1	0	0	1	1	0	1	1	0	1	0	1	0	2	4		0			1	1		1	1		1		0		0	Yambuku
1045	31	0	2	4	11		0	0		0	1	0	1	0	1	0	0	1	0	1	0	1	2				1		1		0			0		1		1	Boende
1046	35	1	2	3	4	15	0	1	0	0	0	0	0	0	1	0	0	0	0	0	0	2	2	1							1							0	Boende
1047	35	1	2	6	4	19	0	1	0	0	0	0	0	0	1	1	0	0	0	0	0	2	2	1							1	1						0	Boende
1048	27	0	2	6	6		0	0	0	0	0	0	1	0	0	0	0	0	0	0	0	1	2						0									0	Boende
1049	30	0	2	3	1		0	1	1	0	0	0	1	0	0	0	0	0	0	0	0	1	2	0	0				1									0	Yambuku
1050	42	1	2	4	4	11	1	1	0	1	0	1	1	1	1	1	1	1	0	1	0	1	3	1		0		0	0	1	1	0	1	1		1		0	Boende
1051	45	1	2	4	4	19	0	1	0	0		1	1	1	1	1	0	1	0	0	0	1	3	1				0	1	0	1	1		1				0	Boende
1052	30	1	2	3	4	11	0	1	0	0	0	0	1	0	0	0	0	1	0	0	0	1	2	1					0					1				0	Boende
1053	30	0	2	3	13		0	1	0	1	1	0	1	0	1	1	0	1	0	1	0	2	2	0		0	0		0		1	1		1		1		0	Yambuku
1054	35	1	2	4	4	3	0	0	0	0	0	0	0	0	0	1	1	1	0	1	0	2	2									0	1	0		1		0	Boende
1055		1	2	3	4	15	0	1	0	0	1	0	1	0	1	1	0	1	0	1	0	2		0			0		0		1	1		1		1		0	Yambuku
1056	35	1	1	4	4	10	0	1	0	0	0	0	1	0	1	0	0	0	0	1	0	2	2	1					0		0					1		0	Boende
1057	31	0	2	6	10		0	0	0	0	1	0	1	0	0	0	0	1	0	1	0	2	2				1		1					1		1		0	Yambuku
1058	33	1	2	6	4	3	0	0	0	0	0	0	1	0	0	1	1	1	0	1	0	2	2						1			0	0	1		0		0	Yambuku
1059	33	0	2	3	1		0	1	0	0	1	0	1	0	1	1	0	1	1	1	0	2	2	0			1		1		1	1		1	1	1		0	Yambuku
1060		1	2	1	4	9	0	1	1	1	1	0	1	1	1	1	1	1	1	1	0	1		1	1	1	0		1	1	1	1	1	0	0	1		1	Yambuku
1061	38	0	2	6	13		1	1	0	1	1	1	1	1	1	1	0	1	0	1	1	1	3	1		0	1	0	1	0	1	0		1		1	0	0	Boende
1062	23	0	1	4	11		0	0	0	0	0	1	0	1	1	1	0	1	0	1	0	1	1					0		1	1	1		0		1		0	Boende
1063	32	1	2	6	4	3	0	0	0	0	1	0	1	0	1	0	0	1	0	1	0	1	2				1		1		1			1		0		0	Kabondo
1064	48	1	2	3	4	9	0	1	0	1	0	1	1	0	1	1	1	1	0	1	0	1	4	1		0		0	0		1	1	0	1		1		1	Boende
1065	32	1	2	3	4	2	0	1	1	1	1	1	1	1	1	1	1	1	1	1	0	1	2	1	1	1	1	1	1	1	1	1	0	0	0	0		0	Yambuku
1066		0																				1																0	Boende
1067	68	1	5	2	4	16	99	0	0	0	1	1	1	0	0	1	0	1	0	1	0	2	5				1	0	0			0		1		0		0	Kabondo
1068	55	1	4	4	4	10	0	1	0	0	1	0	1	0	1	1	1	1	0	1	0	2	4	0			0		1		1	1	1	1		1		0	Yambuku
1069	42	0	5	3	13		0	1	0	0	0	1	1	1	1	1	1	1	0	1	0	1	3	1				0	0	0	0	0	0	1		0		0	Boende
1070	45	1	2	7	4	2	0	1	1	1	1	0	1	1	1	1	1	1	0	1	0	1	3	1	0	0	1		1	1	1	1	0	1		1		0	Yambuku
1071	38	1	2	6	4	3	0	1	0	1	1	1	1	0	1	1	0	1	0	0	0	1	3	1		0	1	1	1		1	0		1				1	Boende
1072	41	1	2	4	4	15	0	1	0	1	1	0	1	0	1	1	1	1	0	1	0	2	3	1		0	1		1		1	1	1	0		0		0	Yambuku
1073	28	1	2	3	4	19	0	1	0	0	0	0	1	0	1	0	0	1	0	0	0	1	2	0					0		1			1				0	Boende
1074	23	1	2	3	4	10	0	1	0	0	0	0	1	0	1	1	0	1	0	0	0	2	1	0					0		1	1		1				0	Boende
1075	29	1	2	3	4	15	0	1	1	1	1	1	1	1	1	1	1	1	0	1	0	2	2	1	0	1	1	0	1	0	1	1	1	1		1		0	Yambuku
1076	28	1	2	6	4	3	1	0	0	0	0	1	1	1	1	1	0	1	0	1	0	1	2					0	0	0	0	0		1		1		0	Boende
1077	19	1	1	4	4	19	0	1	0	0	0	0	0	0	1	1	0	0	1	0	0	2	1	0							0	0			0			1	Boende
1078	60	1	5	2	4	15	0	1	0	0	0	0	0	0	1	1	0	1	0	1	0	2	5	0							0	1		1		1		0	Boende
1079	26	0	2	4			1	0	0	0	0	1	1	1	1	0	1	1	1	0	0	1	2					0	1	1	1		1	0	0			0	Boende
1080	41	1	2	2	4	3	0	1	1	0	1	0	1	0	1	1	1	1	0	1	0	2	3	1	0		1		0		1	1	0	1		0		0	Yambuku
1081	48	1	2	4	4	9	0	0	0	0	0	0	1	0	0	1	0	1	1	1	0	2	4						1			1		1	0	0		0	Kabondo
1082	44	0	2	3	13		0	1	0	0	1	1	1	1	1	1	0	1	0	1	0	1	3	1			1	0	0	0	0	0		0		0		0	Boende
1083	32	1	1	4	4	3	0	0	0	0	0	1	1	0	1	1	0	1	1	1	0	2	2					1	0		1	1		1	0	1		0	Boende
1084	30	1	2	3	4	11	0	1	0	0	0	1	1	1	1	1	0	0	0	1	0	1	2	1				0	1	1	1	1				1		0	Boende
1085	32	1	2	7	4	2	99	1	1	1	1	1	1	0	1	1	1	1	0	1	0	1	2	1	0	0	1	0	1		1	1	0	1		0		0	Yambuku
1086	46	0	2	2	13		0	0	0	0	0	1	1	0	1	1	1	1	0	0	0	1	4					1	1		1	1	1	0				0	Yambuku
1087	35	1	2	3	4	12	0	1	1	1	1	1	1	1	1	1	1	1	0	1	1	1	2	1	0	1	1	1	0	1	1	1	0	1		0	0	0	Yambuku
1088	26	1	1	3	4	11	0	1	0	0	0	0	0	0	0	0	0	1	0	1	0	2	2	1										1		0		0	Boende
1089	53	1	2	4	4	12	0	1	1	1	1	1	1	1	1	0	0	1	0	1	1	1	4	1	0	0	0	0	0	0	1			1		1	0	0	Boende
1090	28	1	2	3	4	10	0	1	1	0	0	1	1	0	1	1	0	1	0	1	0	2	2	1	1			1	0		1	1		1		1		0	Boende
1091	31	1	1	6	4	3	1	0	0	0	0	1	1	0	1	1	0	1	0	1	0	2	2					1	1		0	1		1		1		0	Boende
1092	32	1	1	6	4	4	0	0	0	1	1	1	1	0	1	1	0	1	0	1	0	1	2			1	1	0	0		0	0		1		0		0	Kabondo
1093	51	1	5	3	4	15	0	0	0	0	0	0	1	0	1	1	1	1	0	1	0	2	4						0		1	1	0	1		0		0	Yambuku
1094	54	1	2	4	4	3	0	0	0	0	0	0	0	0	0	0	0	0	0	0	0	1	4															0	Boende
1095	35	1	2	6	4	1	0	0	0	0	0	0	0	0	0	0	0	1	0	0	0	1	2											1				0	Boende
1096	31	1	2	3	4	12	0	1	0	0	0	0	0	0	1	0	0	1	0	1	0	1	2	1							1			1		0		0	Boende
1097	38	1	2	4	4	14	0	0	0	0	0	0	1	0	1	0	0	0	0	0	0	1	3						0		1							0	Boende
1098	62	1	1	3	4	11	1	0	0	0	0	0	0	0	0	0	1	1	0	0	0	1	5										1	1				0	Boende
1099	35	1	2	4	4	2	0	1	1	1	0	1	1	1	1	1	1	1	0	1	0	1	2	1	1	1		1	0	1	0	1	0	1		1		0	Yambuku
1100	26	1	2	2	4	15	0	1	0	0	1	0	1	0	1	1		1	0	1	0	2	2	1			0		0		1	1		1		1		1	Boende
1101	21	1	1	4	4	3	0	1	0	0	0	0	0	0	0	1	0	1	0	1	0	2	1	1								1		1		1		0	Boende
1102	35	1	2	4	4	3	0	1	0	0	0	0	1	0	0	0	0	1	0	0	0	1	2	1					0					1				0	Boende
1103	56	1	2	4	4	19	0	1	0	0	0	1	1	1	1	1	0	1	0	1	0	1	4	0				0	0	0	1	1		1		1		0	Boende
1104	25	1	2	3	4	11	0	1	0	1	0	0	0	0	0	0	0	1	0	0	0	1	1	0		0								1				0	Boende
1105	25	1	2	3	4	3	0	1	0	0	0	1	1	1	1	1	0	1	0	1	0	1	1	1				0	0	1	0	1		1		1		0	Yambuku
1106	25	1	1	4	4	3	0	0	0	0	0	1	1	0	0	1	0	1	0	0	0	1	1					1	0			1		0				0	Boende
1107	55	1	2	4	4	3	99	1	0	0	0	0	0	0	0	0	0	0	0	0	0	2	4	0														0	Boende
1108	30	1	2	3	4	10	0	1	1	1	1	0	1	1	1	1	1	1	0	1	0	2	2	0	0	0	0		1	0	0	0	1	1		1		0	Yambuku
1109	68	1	2	4	4	3	0	1	0	0	1	1	1	1	1	1	0	1	0	1	0	1	5	1			1	0	1	1	1	1		1		1		0	Yambuku
1110	35	0	2	3	13		0	1	0	0	0	0	0	0	1	0	0	0	0	0	0	1	2	1							1							0	Boende
1111	20	1	1	2	4	10	0	1	0	1	0	0	1	0	1	0	0	1	0	0	0	2	1	0		0			0		0			1				0	Boende
1112	39	1	2	6	4	3	0	0	0	0	0	0	0	0	0	0	0	0	0	0	0	1	3															0	Boende
1113	37	0	2	2	1		0	1	1	1	1	0	1	1	1	1	1	1	1	1	0	1	3	1	1	1	1		1	1	1	1	1	1	1	0		0	Yambuku
1114	51	1	1	3	4	15	0	0	0	0	0	0	0	0	0	0	0	0	0	0	0	2	4															0	Boende
1115	27	0	2	4	1		0	0	0	0	0	1	1	1	1	1	1	1	0	1	0	1	2					1	0	0	1	1	0	1		1		0	Yambuku
1116	42	1	2	4	4	2	0	0	0	0	0	0	0	0	1	0	0	0	0	0	0	1	3								0							0	Boende
1117	35	0	2	3	11		0	0	0	0	0	1	1	0	1	1	0	1	0	1	0	1	2					1	1		1	1		1		1		0	Yambuku
1118	50	0	2	2	1		0	0	0	0	0	1	1	1	1	1	0	1	0	1	0	2	4					1	0	0	1	1		1		1		0	Yambuku
1119	37	1	2	6	4	3	0	0	1	1	1	1	1	1	1	1	0	1	1	1	1	1	3		0	0	1	0	1	0	1	0		1	0	1	0	0	Kabondo
1120	46	0	2	3	1		0	0	0	0	0	1	1	0	1	1	1	1	0	1	0	1	4					0	1		1	1	0	1		1		0	Yambuku
1121	50	1	2	5	4	19	0	0	0	1	0	1	1	0	0	1	1	1	1	1	0	1	4			1		0	1			0	0	1	0	1		0	Kabondo
1122		1	2	1	4	9	1	1	1	1	1	0	1	1	1	0	1	1	0	1	0	1		1	1	1	1		1	1	1		1	1		1		0	Yambuku
1123	39	1	2	4	4	2	0	1	1	1	1	1	1	1	1	1	1	1	1	1	0	1	3	1	0	0	1	0	1	0	1	1	0	1	0	1		0	Yambuku
1124	52	1	2	4	4	12	0	1	1	1	0	1	1	1	1	1	0	1	0	0	0	1	4	0	1	1		0	1	1	1	1		1				1	Boende
1125	41	0	2	3	1		0	1	1	1	1	0	0	0	1	1	1	1	0	1	0	1	3	1	0	1	1				1	1	1	1		1		1	Yambuku
1126	20	1	1	3	4	11	0	1	1	1	0	0	0	0	0	0	1	1	0	1	0	1	1	0	0	0							1	1		1		0	Boende
1127	57	1	2	4	4	3	0	1	0	0	0	1	1	1	1	1	1	1	0	1	0	1	4	1				0	1	0	1	0	0	1		1		0	Boende
1128	40	1	2	4	4	12	1	1	0	0	0	0	0	0	0	1	0	1	0	1	0	1	3	1								1		1		1		0	Boende
1129	31	1	1	4	4	10	0	1	0	0	0	0	1	0	1	0	0	1	0	1	0	2	2	1					0		1			0		1		0	Boende
1130	76	0	3	4	13		1	1	0	1	1	1	1	0	1	1	1	1	0	1	0	1	5	0		0	0	1	0		0	0	0	0		0		0	Kikwit
1131	74	1	2	3	4	19	1	0	0	0	1	1	1	0	1	0	0	1	0	0	0	1	5				1	0	0		0			0				0	Kikwit
1132	63	1	1	4	4	2	1	0	0	0	1	1	1	0	1	0	1	1	0	1	0	2	5				1	1	0		0		0	1		0		0	Kikwit
1133	43	0	2	4	13		0	0	0	1	1	1	1	0	1	1	0	1	1	1	0	1	3			0	1	0	0		0	0		0	0	0		0	Kikwit
1134	68	1	2	3	4	19	1	0	0	0	1	1	1	0	0	1	0	1	0	1	0	1	5				1	0	0			0		1		1		0	Kikwit
1135	22	0	1	4	10		1	1	0	0	1	1	1	0	0	0	1	1	0	1	0	2	1	0			1	0	0				0	1		0		0	Kikwit
1136	60	1	5	4	4	10	0	0	0	0	0	0	1	0	1	1	0	1	0	1	0	2	5						0		0	0		1		0		0	Kikwit
1137	47	1	2	6	4	3	1	1	0	1	1	0	1	0	1	1	0	1	0	1	0	2	4	0		0	1		1		0	0		1		1		1	Kikwit
1138	49	0	2	6	5		1	0	0	0	0	0	1	0	1	1	0	1	0	1	0	2	4						0		0	0		1		0		0	Kikwit
1139	61	0	2	6	3		1	0	0	0	1	1	1	0	1	1	1	1	0	1	0	1	5				0	0	1		1	0	0	1		1		0	Kikwit
1140	39	1	2	6	4	3	0	1	0	1	1	0	1	0	1	1	1	1	0	1	0	2	3	0		0	1		1		0	0	0	1		1		0	Kikwit
1141	35	1	1	6	4	3	0	0	0	0	1	0	1	0	0	1	0	1	0	1	0	2	2				1		0			0		1		0		0	Kikwit
1142	35	1	2	3	4	19	0	0	0	0	1	1	1	0	1	0	0	0	0	0	0	1	2				1	0	0		1							0	Kikwit
1143	52	0	5	4	13		1	1	1	1	1	0	1	0	0	1	1	1	0	1	0	2	4	0	0	0	1		1			0	0	1		1		0	Kikwit
1144	57	0	2	4	13		1	0	0	0	1	1	1	0	1	0	0	1	1	0	0	1	4				1	0	0		0			1	0			0	Kikwit
1145	52	0	4	2	5		1	1	0	1	1	1	1	0	1	1	1	0	0	1	0	1	4	0		0	1	0	0		0	0	0			0		0	Kikwit
1146	33	1	2	6	4		0	0	0	1	1	0	1	0	0	1	0	1	0	1	0	2	2			1	0		0			1		1		0		0	Kikwit
1147	49	1	2	6	4	8	0	1	0	0	0	0	1	0	1	1	1	1	0	0	0	1	4	0					0		1	0	1	1				1	Kikwit
1148	59	0	4	3	13		1	0	0	1	1	1	1	0	1	1	1	1	0	1	0	1	4			1	1	0	1		0	0	0	1		0		0	Kikwit
1149	31	0	2	4	13		0	0	0	0	1	0	0	0	1	1	0	1	1	1	0	2	2				1				0	0		1	0	0		0	Kikwit
1150	52	0	2	4	6		1	0	0	1	1	1	1	0	1	1	1	1	1	1	0	1	4			1	0	1	1		1	0	0	0	0	0		0	Kikwit
1151	61	1	2	4	4	11	0	0	0	0	1	1	1	0	1	1	0	1	1	0	1	1	5				1	1	1		1	1		1	1		1	0	Kikwit
1152	56	0	4	4	5		1	0	0	1	0	0	1	0	1	1	0	1	0	1	0	2	4			1			0		0	0		1		0		0	Kikwit
1153	58	1	5	4	4	3	1	1	0	1	1	1	1	0	1	1	0	1	0	1	0	2	4	0		0	1	0	1		0	0		1		0		0	Kikwit
1154	52	1	5	4	4	19	1	1	1	0	1	1	1	0	1	1	1	1	1	1	0	1	4	1	1		1	0	0		1	1	0	1	1	1		0	Kikwit
1155	42	0	2	4	13		1	0	0	0	1	0	1	0	0	0	0	1	0	1	0	2	3				1		0					1		0		0	Kikwit
1156	78	0	2	2	13		0	1	0	0	1	1	1	1	1	1	1	1	0	1	0	1	5	0			1	0	0	0	0	0	0	1		0		0	Kikwit
1157	29	0	1	4	13		0	0	0	0	0	0	1	0	1	1	0	1	0	1	0	2	2						0		0	0		0		0		0	Kikwit
1158	35	1	2	6	4	8	0	1	1	1	1	1	1	0	1	0	1	1	0	1	0	1	2	0	0	0	1	0	0		0		0	1		0		0	Kikwit
1159	46	0	2	6	13		0	0	0	1	1	0	1	0	1	1	1	1	0	1	0	1	4			0	1		0		0	0	0	1		1		0	Kikwit
1160	35	0	4	3	13		1	0	0	1	1	1	1	0	1	1	0	1	0	1	0	2	2			0	0	1	0		1	0		1		1		0	Kikwit
1161	59	1	2	4	4	3	1	1	1	1	1	0	1	0	1	1	1	1	0	1	0	2	4	0	0	0	1		0		0	0	0	1		0		0	Kikwit
1162	31	1	2	6	4	3	0	1	1	0	1	0	1	0	1	0	1	1	0	1	0	2	2	0	0		0		0		0		0	1		0		0	Kikwit
1163	37	1	2	6	4	3	0	1	1	0	1	0	1	0	1	0	0	1	0	1	0	2	3	0	0		0		1		1			1		0		0	Kikwit
1164	41	0	2	6	6		0	0	0	0	1	0	1	1	1	0	0	1	0	1	0	1	3				0		0	0	1			1		0		0	Kikwit
1165	42	0	2	3	13		1	1	0	0	1	0	1	0	1	1	0	1	0	1	0	2	3	0			1		1		0	0		1		0		0	Kikwit
1166	51	0	2	4	3		1	1	0	0	1	0	1	0	1	1	0	1	0	1	0	2	4	0			0		0		0	0		1		0		0	Kikwit
1167	75	1	5	4	4	9	0	0	0	0	1	0	1	0	1	1	0	1	0	0	0	2	5				1		1		1	1		1				0	Kikwit
1168	26	0	2	6	6		0	0	0	0	1	0	0	0	1	0	0	1	0	0	0	2	2				0				0			1				0	Kikwit
1169	70	1	2	3	4	14	0	1	0	1	1	0	1	0	1	1	0	1	0	1	0	1	5	0		0	0		1		0	0		1		0		0	Kikwit
1170	31	1	2	6	4	3	0	0	0	0	1	1	1	0	1	0	0	1	0	1	1	2	2				1	1	1		1			1		1	1	0	Kikwit
1171	32	1	2	6	4	3	0	1	0	0	1	0	1	0	1	1	0	1	0	1	0	2	2	0			1		1		0	0		1		0		0	Kikwit
1172	44	1	2	6	4	3	0	1	0	1	1	1	1	0	0	1	0	1	0	1	0	2	3	0		0	1	0	0			0		1		1		0	Kikwit
1173	52	1	5	6	4	3	1	1	0	1	1	1	1	0	1	1	0	1	0	1	0	2	4	0		1	1	1	1		0	0		1		0		0	Kikwit
1174	49	1	2	6	4	3	1	0	0	0	1	0	1	0	1	1	1	1	0	1	0	1	4				1		0		0	0	0	1		0		0	Kikwit
1175	53	1	2	4	4	3	1	0	0	0	1	0	1	0	1	0	0	1	0	1	0	2	4				1		0		0			1		1		0	Kikwit
1176	65	1	1	4	4	3	1	0	0	0	0	0	0	0	1	1	0	1	0	0	0	2	5								0	0		1				0	Kikwit
1177	28	1	1	6	4	3	0	0	0	0	1	0	1	0	0	1	0	1	0	1	0	2	2				1		1			0		1		0		0	Kikwit
1178	64	0	2	3	13		1	1	0	1	1	1	1	1	1	1	1	1	0	1	1	1	5	0		1	1	1	0	0	1	0	0	1		0	0	0	Kikwit
1179	41	0	5	2	5		1	1	0	1	1	1	1	0	1	1	1	1	0	1	0	2	3	0		0	1	0	1		0	1	0	1		1		0	Kikwit
1180	71	1	5	4	4	19	0	0	0	0	1	0	1	0	1	0	0	1	0	1	0	1	5				1		0		0			1		0		0	Kikwit
1181	72	0	2	4	1		1	0	0	1	0	1	1	0	1	1	0	1	0	1	0	1	5			1		0	0		0	0		1		0		1	Kikwit
1182	40	0	2	3	5		1	0	0	0	0	0	1	0	1	1	0	1	0	1	0	2	3						0		0	0		1		0		0	Kikwit
1183	60	1	2	6	4	2	0	0	0	0	0	0	1	0	0	0	0	1	0	0	0	1	5						1					1				0	Kikwit
1184	60	1	4	3	4	3	0	1	0	1	1	0	1	0	0	1	1	1	0	1	0	2	5	0		0	1		1			1	0	1		0		0	Kikwit
1185	34	1	2	4	4	3	1	0	0	1	1	1	1	0	1	1	0	1	0	1	0	2	2			1	1	1	0		0	0		1		0		0	Kikwit
1186	76	0	5	3	13		0	1	1	1	0	1	1	0	1	1	1	1	0	1	0	1	5	0	1	0		0	0		0	0	0	0		0		0	Kikwit
1187	39	1	2	6	4	3	0	0	0	0	0	0	1	0	1	1	0	1	0	0	0	2	3						0		0	0		1				0	Kikwit
1188	42	1	2	6	4	3	0	0	0	0	0	0	1	0	1	0	0	1	0	1	0	1	3						0		0			0		0		0	Kikwit
1189	31	1	2	4	4	3	0	0	0	0	0	0	1	0	1	1	0	1	0	0	0	2	2						0		0	0		0				0	Kikwit
1190	31	0	1	6	10		1	1	0	1	1	1	1	0	1	1	1	1	0	1	0	1	2	1		0	0	1	1		1	0	0	1		0		0	Kikwit
1191	68	0	5	2	5		1	0	0	0	0	0	1	0	1	1	0	1	0	1	0	2	5						0		0	0		1		0		0	Kikwit
1192	51	1	2	6	4	2	1	0	0	0	0	0	1	0	1	1	0	1	0	0	0	2	4						1		0	0		1				0	Kikwit
1193	35	1	3	3	4	19	0	1	0	0	1	1	1	0	1	1	0	1	0	0	0	1	2	0			1	0	0		0	0		1				0	Kikwit
1194	44	0	2	4	13		0	0	0	0	0	0	1	0	1	1	1	1	1	1	0	2	3						0		0	1	0	1	0	0		0	Kikwit
1195	26	0	1	6	6		0	0	0	0	1	0	1	0	1	1	0	1	0	1	0	1	2				0		1		0	0		0		0		0	Kikwit
1196	45	1	2	6	4	8	0	0	0	1	1	1	1	0	1	1	0	1	1	1	1	2	3			1	1	1	1		1	1		1	0	1	0	0	Kikwit
1197	52	0	3	4	13		1	0	0	1	0	0	1	0	1	1	1	1	0	1	0	2	4			0			1		0	0	0	1		0		0	Kikwit
1198	52	1	2	3	4	10	1	0	0	1	0	0	1	0	1	1	0	1	0	1	0	2	4			1			0		0	0		0		0		0	Kikwit
1199	40	0	2	4	13		0	1	0	0	1	0	1	0	1	1	0	1	0	1	0	2	3	0			1		0		0	1		1		0		0	Kikwit
1200	43	0	2	4	5		1	0	0	0	0	0	1	0	1	1	0	1	0	1	0	2	3						1		0	0		1		0		0	Kikwit
1201	79	1	2	4	4	3	0	1	0	1	1	1	1	0	1	1	1	1	0	1	0	1	5	0		1	1	0	0		0	0	0	1		0		0	Kikwit
1202	40	1	2	6	4	8	1	0	0	1	0	0	1	0	1	1	0	1	1	1	1	1	3			1			1		0	0		1	0	0	0	0	Kikwit
1203	62	0	2	4	13		0	0	0	0	0	0	1	0	1	1	0	1	0	1	0	1	5						0		0	0		1		0		0	Kikwit
1204	52	0	2	3	1		0	1	0	1	1	0	1	0	1	1	0	1	0	1	0	2	4	0		0	0		0		1	1		1		0		0	Kikwit
1205	43	1	5	4	4	3	0	0	0	1	1	0	1	0	1	1	0	1	0	1	0	2	3			0	0		1		0	0		1		0		0	Kikwit
1206	64	0	2	6	13		1	1	0	1	1	1	1	0	1	1	0	1	1	1	1	1	5	0		0	0	1	0		1	1		1	0	0	0	0	Kikwit
1207	43	1	2	6	4	5	0	0	0	0	0	0	1	1	1	1	0	1	0	1	0	1	3						0	1	1	0		1		0		0	Kikwit
1208	46	0	2	4	13		1	1	1	1	1	1	1	1	1	1	1	1	0	1	0	1	4	1	0	1	1	0	1	0	1	0	1	1		1		0	Kikwit
1209	57	1	5	4	4	9	1	0	0	0	0	1	1	0	0	1	0	1	1	1	0	2	4					0	0			0		1	0	0		0	Kikwit
1210	70	0	2	4	6		0	0	0	0	0	1	1	0	1	0	0	1	0	0	0	1	5					0	0		0			1				0	Kikwit
1211	21	0	1	6	10		1	0	0	0	0	0	0	0	1	1	0	1	0	1	1	1	1								0	0		1		0	0	0	Kikwit
1212	58	0	5	3	13		1	0	0	0	1	0	1	0	1	1	0	1	0	1	0	2	4				1		0		0	0		1		0		0	Kikwit
1213	30	1	2	6	4	3	0	1	1	1	1	0	1	0	1	1	1	1	0	1	0	2	2	0	0	0	0		1		0	0	0	1		0		0	Kikwit
1214	49	1	2	6	4	19	1	0	0	0	1	0	1	0	1	0	0	0	0	0	0	1	4				1		0		0							0	Kikwit
1215	37	1	1	6	4	4	0	0	0	1	1	1	1	0	1	1	1	1	1	1	1	1	3			0	0	0	1		0	0	0	1	0	0	0	0	Kikwit
1216	46	0	2	4	6		1	1	0	1	0	1	1	0	1	1	0	1	0	1	0	1	4	0		0		0	1		1	0		0		1		0	Kikwit
1217	43	0	2	6	6		1	1	0	1	1	1	1	0	1	1	0	1	0	1	0	1	3	0		1	1	0	1		0	0		1		0		0	Kikwit
1218	34	0	2	6	6		0	0	0	0	0	0	0	0	1	1	0	1	0	1	0	1	2								0	0		1		0		0	Kikwit
1219	42	0	2	3	5		1	0	0	0	1	0	1	0	1	1	0	1	0	1	0	2	3				1		0		0	1		1		0		0	Kikwit
1220	49	1	2	6	4	4	1	1	1	0	1	1	1	0	1	0	1	1	0	1	1	1	4	0	0		0	0	0		1		0	1		1	1	0	Kikwit
1221	56	1	2	6	4	2	1	1	0	1	1	0	1	0	1	1	1	1	0	1	0	2	4	0		0	0		0		0	0	0	1		0		0	Kikwit
1222	48	0	2	4	5		1	1	1	1	1	1	1	1	1	1	0	1	1	1	1	1	4	0	0	0	1	0	1	0	0	0		1	0	0	1	0	Kikwit
1223	27	0	1	6	10		0	1	0	1	1	0	1	0	1	1	0	1	0	1	0	2	2	0		0	1		0		0	0		1		1		0	Kikwit
1224	32	0	1	6	6		0	1	0	0	1	1	1	0	1	1	1	1	1	1	0	1	2	0			1	1	1		1	1	1	1	0	1		0	Kikwit
1225	59	1	2	3	4	10	0	0	0	1	1	1	1	1	1	1	1	1	0	1	0	1	4			0	1	0	1	0	1	1	0	1		0		0	Kikwit
1226	51	1	5	4	4	3	1	0	0	0	1	1	1	0	1	1	0	1	0	1	0	2	4				1	0	0		0	0		1		0		0	Kikwit
1227	30	0	1	4	10		1	0	0	1	1	1	1	0	1	1	1	1	0	1	0	1	2			0	1	0	0		1	0	0	1		1		0	Kikwit
1228	54	1	5	4	4	3	0	0	0	0	1	0	1	0	1	1	0	1	0	0	0	2	4				1		1		1	1		1				1	Kikwit
1229	30	1	1	6	4	3	1	0	0	1	1	0	1	0	1	1	1	1	0	1	0	2	2			1	1		0		0	0	0	1		0		0	Kikwit
1230		0																				1																0	Kikwit
1231	20	0	1	4	10		0	1	0	1	1	0	1	0	1	1	0	1	0	1	0	2	1	0		0	0		0		0	0		1		0		0	Kikwit
1232	65	1	2	4	4	3	1	1	0	1	1	1	1	0	1	1	1	1	0	1	0	2	5	0		0	1	0	0		0	0	0	1		0		0	Kikwit
1233	53	1	2	4	4	3	1	0	0	0	1	0	1	0	1	1	1	1	0	1	0	2	4				1		0		0	0	0	1		0		0	Kikwit
1234	71	0	5	2	1		1	1	0	1	1	0	1	0	1	1	1	1	0	1	0	2	5	0		0	1		1		0	0	0	1		0		0	Kikwit
1235	73	1	5	3	4	19	1	0	0	0	1	1	1	0	0	0	0	1	0	1	0	1	5				1	0	0					0		0		0	Kikwit
1236	37	1	1	6	4	4	1	0	1	0	0	0	1	0	1	0	1	1	0	1	0	1	3		0				0		0		0	0		0		0	Kikwit
1237	54	0	2	4	13		1	1	1	1	1	1	1	1	1	0	1	1	0	1	1	1	4	0	0	0	1	1	1	0	1		0	1		1	0	0	Kikwit
1238	40	1	1	6	4	2	0	1	1	1	1	0	1	0	1	1	1	1	0	1	0	2	3	0	0	0	1		1		1	0	0	1		1		0	Kikwit
1239	43	1	2	6	4	3	0	0	0	1	1	1	1	1	1	1	1	1	0	1	0	1	3			1	1	0	1	0	0	0	0	1		1		0	Kikwit
1240	72	1	5	3	4	19	0	0	0	1	1	1	1	1	1	1	1	1	0	1	0	1	5			1	1	0	0	0	0	0	0	1		0		0	Kikwit
1241	45	1	2	6	4	4	0	0	0	0	1	0	1	0	1	0	0	1	0	0	0	1	3				1		1		0			1				0	Kikwit
1242	62	0	2	2	1		0	1	0	0	1	0	1	0	1	1	0	1	0	1	0	2	5	0			0		0		1	1		0		0		0	Kikwit
1243	80	0	2	1	13		1	0	0	1	1	1	1	0	1	1	0	1	0	1	0	2	5			0	1	0	0		0	0		0		1		0	Kikwit
1244	28	0	1	6	13		0	0	0	0	1	1	1	0	0	0	0	1	0	1	0	1	2				0	0	0					1		0		0	Kikwit
1245	29	1	1	6	4	3	1	1	1	0	0	0	1	0	1	1	1	1	0	1	0	2	2	0	0				1		0	1	0	1		0		0	Kikwit
1246	26	0	1	6	10		1	0	0	0	0	1	1	1	1	1	1	1	1	1	1	1	2					0	1	0	0	0	1	1	0	1	1	0	Kikwit
1247	59	1	2	4	4	2	0	1	1	1	1	0	1	0	1	1	1	1	0	1	0	2	4	0	0	0	0		1		0	0	0	1		0		0	Kikwit
1248	32	1	2	6	4	8	0	0	0	1	0	0	1	0	1	1	0	1	0		0	2	2			0			0		0	0		1				0	Kikwit
1249	68	0	2	3	13		1	0	0	1	1	1	1	1	1	1	1	1	1	1	1	1	5			0	1	1	1	0	1	0	1	1	0	0	0	0	Kikwit
1250	53	0	2	3	13		0	1	1	1	1	1	1	0	1	1	0	1	1	1	0	1	4	0	1	0	0	0	0		1	1		0	0	0		0	Kikwit
1251	24	0	1	6	10		0	1	1	1	1	0	1	0	1	1	1	1	0	1	0	2	1	0	0	0	0		0		1	0	0	0		0		0	Kikwit
1252	59	1	1	4	4	3	1	0	0	0	1	1	1	0	1	1	0	1	0	1	0	1	4				1	1	0		1	0		1		1		0	Kikwit
1253	48	1	2	6	4	9	0	0	0	0	0	0	1	0	1	1	0		0	1	1	2	4						0		0	0				0	0	0	Kikwit
1254	40	1	2	6	4	4	0	0	0	1	1	1	1	0	1	1	1	1	0	1	0	1	3			0	1	0	0		0	0	0	0		0		0	Kikwit
1255	28	1	2	6	4	3	0	1	1	0	0	0	1	0	1	0	1	1	0	1	0	2	2	0	0				0		0		1	1		1		0	Kikwit
1256	72	0	2	3	13		1	1	1	1	1	1	1	0	1	1	1	1	1	1	0	1	5	0	0	0	1	0	1		1	1	0	1	0	0		0	Kikwit
1257	34	1	1	6	4	3	0	0	0	0	0	1	1	1	1	0	0	1	0	0	0	1	2					0	1	0	0			0				0	Kikwit
1258	31	1	1	6	4	4	0	0	0	0	0	0	1	0	0	0	0	1	0	1	0	1	2						0					0		0		0	Kikwit
1259	89	0	2	4	13		1	1	1	1	1	1	1	0	1	1	1	1	1	1	0	1	5	0	0	0	0	1	0		0	0	0	0	0	1		0	Kikwit
1260	39	0	2	4	6		0	0	0	0	1	1	1	1	1	1	0	1	0	0	0	1	3				1	0	0	0	0	0		1				0	Kikwit
1261	41	0	4	6	10		0	1	1	1	1	0	1	0	1	1	0	1	0	1	1	2	3	0	0	1	1		0		0	0		1		0	0	0	Kikwit
1262	26	0	1	4	10		0	0	0	0	1	1	1	0	1	1	0	1	0	1	0	1	2				0	0	0		0	0		1		0		0	Kikwit
1263	41	0	2	4	13		1	1	1	1	1	0	1	0	1	0	1	1	0	1	0	2	3	0	0	0	1		1		0		0	1		0		1	Kikwit
1264	59	1	2	4	4	3	1	1	1	0	1	0	1	0	1	0	1	1	0	1	0	2	4	0	0		0		0		0		0	1		0		0	Kikwit
1265	44	1	2	6	4	19	0	1	0	1	1	1	1	0	1	1	0	1	1	1	0	1	3	0		0	1	0	1		0	0		1	0	0		0	Kikwit
1266	36	1	2	6	4	8	0	1	1	1	1	1	1	0	1	1	1	1	0	1	0	1	3	0	0	0	0	1	1		1	0	0	1		1		0	Kikwit
1267	49	0	2	4	5		1	0	0	0	0	0	1	0	1	1	0	1	0	0	0	2	4						0		0	0		1				0	Kikwit
1268	71	0	2	3	13		1	1	1	1	1	1	1	0	1	1	1	1	0	1	1	1	5	0	0	1	0	0	1		0	0	1	1		0	0	0	Kikwit
1269	53	0	3	4	13		0	1	0	0	1	1	1	0	1	1	0	1	0	1	0	2	4	0			0	1	1		0	0		1		0		0	Kikwit
1270	28	1	1	4	4	3	0	1	1	1	1	0	1	0	1	1	1	1	0	0	0	2	2	0	0	0	0		0		0	0	0	1				0	Kikwit
1271	50	1	2	6	4	1	0	1	0	1	1	0	1	0	1	1	0	1	0	1	1	1	4	0		0	1		0		0	0		1		1	0	0	Kikwit
1272	38	0	2	4	11		1	0	0	0	0	0	1	0	0	0	0	1	0	1	0	1	3						0					0		0		0	Kikwit
1273	38	0	2	6	13		0	1	0	1	1	1	1	0	1	0	0	1	0	1	1	1	3	0		0	1	0	0		0			1		0	0	0	Kikwit
1274	59	1	2	4	4	3	1	1	0	1	1	1	1	0	1	1	1	1	0	1	0	1	4	0		1	1	0	1		0	0	0	1		1		0	Kikwit
1275	59	1	5	4	4	3	1	1	0	1	1	0	1	0	1	1	0	1	0	1	0	2	4	0		0	0		1		0	0		1		0		0	Kikwit
1276	34	0	1	6	13		0	1	0	1	1	0	1	0	1	0	1	1	0	1	0	1	2	0		0	0		0		0		0	0		0		0	Kikwit
1277	58	0	2	4	13		0	0	0	0	1	1	1	0	1	1	1	1	1	1	0	1	4				0	0	0		0	1	0	1	0	0		0	Kikwit
1278	23	0	1	6	13		0	0	0	0	0	0	1	0	1	0	0	1	0	1	0	1	1						0		0			0		0		0	Kikwit
1279	60	0	2	4	6		0	0	0	1	1	0	1	0	1	1	0	1	1	1	0	1	5			0	0		0		0	0		1	0	0		0	Kikwit
1280	59	0	2	1	5		1	0	0	0	0	0	1	0	1	1	0	1	0	0	0	2	4						0		0	0		1				0	Kikwit
1281	53	0	5	4	13		1	1	0	1	1	1	1	0	1	1	0	1	0	1	0	2	4	0		0	1	0	1		0	0		1		1		0	Kikwit
1282	61	1	2	3	4	19	0	0	0	0	1	1	1	0	1	1	0	1	0	1	0	1	5				1	0	1		0	0		1		0		0	Kikwit
1283	22	0	1	6	13		0	0	0	0	0	0	1	0	0	1	0	1	0	1	0	2	1						0			0		1		0		0	Kikwit
1284	51	1	1	6	4	9	0	0	0	0	0	0	1	0	1	1	0	1	0	1	0	2	4						1		0	0		1		1		0	Kikwit
1285	70	0	2	3	13		0	1	1	1	1	0	1	0	1	1	1	1	0	1	0	1	5	0	0	0	1		0		0	0	0	1		0		0	Kikwit
1286	47	0	5	4	13		0	1	1	1	1	1	1	1	1	1	1	1	1	1	1	1	4	1	0	0	0	0	0	0	0	0	0	0	0	0	1	1	Kikwit
1287	51	1	2	6	4	2	1	1	0	0	1	1	1	0	1	1	0	1	1	1	0	2	4	0			1	0	1		1	1		1	0	0		0	Kikwit
1288	43	0	2	6	6		0	0	0	0	0	0	1	0	1	1	0	1	0	0	0	2	3						0		0	1		0				0	Kikwit
1289	62	0	2	6	3		0	0	0	0	1	0	0	0	1	1	1	1	0	1	0	1	5				0				0	0	0	1		0		0	Kikwit
1290	70	1	2	3	4		1	1	0	1	1	1	1	0	1	1	0	1	0	1	0	1	5	0		1	1	0	0		0	0		1		1		0	Kikwit
1291	44	0	1	2	13		1	0	0	1	0	1	1	0	1	1	1	1	0	1	0	2	3			1		0	0		0	0	0	1		0		0	Kikwit
1292	58	1	2	4	4	19	1	1	0	0	1	1	1	0	1	1	0	1	0	0	0	1	4	0			1	0	1		1	1		1				0	Kikwit
1293	57	0	5	3	1		1	0	0	1	1	1	1	0	1	1	1	1	0	1	0	2	4			1	1	0	0		1	1	0	1		0		0	Kikwit
1294	45	0	2	2	1		1	1	0	1	1	1	1	1	1	1	0	1	0	1	0	1	3	0		0	1	0	0	1	1	1		1		0		0	Kikwit
1295	45	0	2	3	1		0	1	0	1	1	0	1	0	1	1	0	1	1	1	0	1	3	0		0	1		1		1	0		1	0	0		0	Kikwit
1296	47	1	2	6	4	3	0	1	0	0	0	1	1	1	1	1	1	1	0	1	0	1	4	0				1	1	0	0	0	0	0		0		0	Kikwit
1297	59	1	5	4	4	3	0	0	0	0	1	1	1	0	1	1	0	1	0	1	0	2	4				0	1	0		0	0		1		0		0	Kikwit
1298	41	1	2	6	4	3	0	1	1	0	0	0	1	0	1	0	1	1	0	1	0	2	3	0	0				0		1		1	1		1		0	Kikwit
1299	57	1	5	4	4	15	1	1	1	0	1	0	1	0	1	0	1	1	0	1	0	2	4	0	0		0		1		0		0	1		0		0	Kikwit
1300	54	0	2	4	13		1	1	0	1	0	0	1	0	1	1	1	1	0	1	1	2	4	0		1			0		1	0	0	1		0	0	0	Kikwit
1301	22	0	1	4	10		0	1	0		1	0	1	0	1	1	0	1	0	1	1	1	1	0			0		0		1	0		0		0	0	0	Kikwit
1302	36	1	2	3	4		0	1	0	1	1	1	1	0	1	1	1	1	0	1	0	1	3	1		0	1	0	0		1	1	0	1		1		0	Kikwit
1303	78	0	1	4	13		1	0	0	0	0	1	1	0	1	1	0	1	0	1	0	1	5					0	0		0	0		1		1		0	Kikwit
1304	53	1	2	7	4	3	1	1	1	1	1	0	1	0	1	1	1	1	0	1	0	2	4	0	0	1	1		1		1	1	0	1		1		0	Kikwit
1305	27	1	1	6	4	8	0	1	0	1	1	0	1	0	0	0	0	1	0	1	0	2	2	0		0	1		1					1		1		0	Kikwit
1306	68	1	2	4	4	3	1	1	0	0	1	0	1	0	1	1	0	1	0	1	0	2	5	0			0		0		0	0		1		0		0	Kikwit
1307	68	1	2	4	4	3	1	1	0	1	0	1	1	0	0	0	1	1	0	1	0	2	5	0		0		1	0				0	1		1		0	Kikwit
1308	57	1	4	4	4	3	0	1	0	0	1	0	1	0	1	1	0	1	1	1	0	2	4	0			1		1		1	1		1	0	0		0	Kikwit
1309	66	0	2	4	6		0	0	0	1	0	1	1	1	1	1	0	1	0	1	0	1	5			1		0	0	0	0	0		0		0		0	Kikwit
1310		0																				1																0	Kikwit
1311	55	0	2	4	13		0	1	0	1	1	1	1	1	1	1	0	1	0	1	1	1	4	0		0	1	0	1	0	0	1		1		0	0	0	Kikwit
1312	71	1	2	4	4	19	1	0	0	0	1	1	1	1	1	1	0	1	0	0	0	1	5				1	0	0	0	0	0		1				0	Kikwit
1313	58	0	5	2	1		1	0	0	0	0	0	1	0	1	1	0	1	0	1	0	2	4						0		0	1		1		0		0	Kikwit
1314	23	0	1	6	10		0	0	0	0	1	0	1	0	0	1	0	1	0	1	0	2	1				1		0			0		1		0		0	Kikwit
1315	51	0	2	4	3		0	1	0	1	1	0	1	0	1	1	0	1	0	1	0	2	4	0		0	0		1		1	1		1		1		0	Kikwit
1316	35	1	2	6	4	3	0	1	0	1	1	1	1	0	1	1	0	1	0	1	0	2	2	0		0	1	1	1		1	1		1		1		0	Kikwit
1317	61	1	2	3	4	11	0	1	0	1	1	1	1	1	1	1	1	1	0	1	0	1	5	0		1	1	0	1	0	0	0	0	1		0		0	Kikwit
1318	78	1	2	6	4	3	1	0	0	1	0	0	1	0	1	1	1	1	0	1	1	1	5			1			0		0	0	0	0		0	0	0	Kikwit
1319	79	0	2	3	13		1	1	1	1	1	1	1	1	1	1	1	1		1	0	1	5	0	0	1	0	0	1	0	1	1	0	1		1		0	Kikwit
1320	60	1	5	6	4	3	1	0	0	1	0	1	1	0	1	1	1	1	0	1	0	2	5			1		1	1		0	0	1	1		1		0	Kikwit
1321	59	1	2	4	4	2	1	1	0	1	1	0	1	0	1	1	1	1	0	1	0	1	4	0		0	1		0		0	0	0	1		0		1	Kikwit
1322	35	1	4	6	4	3	0	0	0	1	1	0	1	0	1	1	0	1	0	0	0	2	2			1	1		0		1	0		1				0	Kikwit
1323	22	0	1	4	10		0	0	0	1	1	0	0	0	0	0	0		1	1	0	2	1			0	1								0	0		0	Kikwit
1324	29	0	3	4	5		1	0	0	0	0	0	1	0	1	1	0	1	1	0	0	2	2						0		1	0		1	1			0	Kikwit
1325	40	0	2	6	6		0	0	0	0	0	0	1	0	1	1	0	1	0	1	0	1	3						0		0	0		1		0		0	Kikwit
1326	36	1	1	6	4	3	0	0	0	0	0	0	1	0	0	1	0	1	0	1	1	2	3						1			1		1		1	1	0	Kikwit
1327	38	0	2	6	6		0	1	0	1	1	0	1	0	1	1	0	1	0	1	0	2	3	0		0	1		1		0	0		1		0		0	Kikwit
1328	58	1	2	4	4	2	1	0	0	1	1	1	0	0	0	0	0	1	0	1	0	2	4			0	1	1						1		0		0	Kikwit
1329	74	0	5	3	11		1	0	0	0	1	1	1	1	1	1	0	1	0	0	1	1	5				0	1	0	1	0	1		1			0	0	Kikwit
1330	29	1	1	6	4	3	0	0	0	0	0	0	1	0	0	1	0	1	0	1	0	2	2						0			0		1		0		0	Kikwit
1331	62	0	2	2	1		1	0	0	1	0	0	1	0	1	1	1	1	0	1	0	2	5			1			1		1	1	0	1		0		0	Kikwit
1332	37	1	2	7	4	19	0	1	1	1	1	0	1	0	1	1	1	1	0	1	0	2	3	0	0	0	1		1		0	0	0	1		1		0	Kikwit
1333	68	1	5	3	4	19	0	0	0	0	0	1	1	0	1	1	1	1	0	1	0	1	5					0	0		0	0	0	0		0		0	Kikwit
1334	40	1	2	6	4	3	1	1	0	0	1	1	1	0	1	1	0	1	0	0	0	2	3	0			1	1	1		0	1		1				0	Kikwit
1335	53	1	5	6	4	19	1	0	0	1	1	0	1	0	1	1	1	1	0	1	0	2	4			0	0		1		0	0	0	1		0		0	Kikwit
1336	32	0	2	6	6		0	1	0	1	1	1	1	1	1	1	0	1	0	1	0	1	2	1		1	1	0	1	0	1	0		1		1		0	Kikwit
1337	55	1	2	4	4	19	0	0	0	0	1	1	1	0	1	1	0	1	0	0	0	1	4				1	0	0		1	0		1				0	Kikwit
1338	61	1	2	3	4	19	0	0	0	0	0	1	1	1	1	1	0	1	1	1	0	1	5					0	1	0	0	0		0	0	0		1	Kikwit
1339	29	1	1	6	4	3	0	0	0	0	1	1	1	0	1	1	0	1	0	0	0	2	2				1	0	1		0	0		1				0	Kikwit
1340	64	1	5	3	4	10	0	0	0	0	1	1	1	0	1	0	0	1	0	0	0	2	5				1	0	0		0			1				0	Kikwit
1341	63	1	2	6	4	19	1	1	1	1	1	1	1	0	1	1	1	1	1	1	0	1	5	0	0	1	0	0	0		0	1	0	1	0	1		0	Kikwit
1342	47	0	4	4	13		0	1	0	1	1	0	1	0	1	1	0	1	0	1	0	2	4	0		0	0		1		1	1		1		0		0	Kikwit
1343	24	0	2	4	10		0	1	0	1	1	0	1	0	1	1	0	1	0	1	1	2	1	0		1	1		0		0	0		1		0	0	0	Kikwit
1344	54	0	2	4	1		0	1	0	1	1	1	1	0	1	1	0	1	0	1	0	1	4	0		0	1	0	1		1	1		1		1		0	Kikwit
1345	41	0	2	6	6		0	1	1	1	1	1	1	0	1	0	1	1	0	1	1	2	3	0	0	0	0	0	1		1		1	1		0	1	0	Kikwit
1346	66	0	2	3	13		1	0	1	1	1	0	0	0	1	1	0	1	1	1	0	1	5		0	0	0				0	0		1	0	0		0	Kikwit
1347	66	1	2	4	4	14	1	0	0	1	1	1	1	1	1	1	0	1	0	0	0	1	5			1	1	0	1	1	1	0		1				0	Kikwit
1348	73	1	2	3	4	11	1	0	0	1	1	1	1	1	1	0	0	1	0	1	0	1	5			0	1	1	0	0	1			0		0		0	Kikwit
1349	37	1	3	6	4	4	0	1	1	1	1	1	1	0	1	1	1	1	0	1	1	1	3	0	1	0	1	0	1		0	0	1	1		0	0	0	Kikwit
1350	47	1	2	2	4	10	0	0	0	1	0	0	1	0	1	1	1	1	0	1	0	2	4			1			0		0	0	0	1		0		0	Kikwit
1351	49	1	2	6	4	4	0	1	0	0	1	1	1	0	1	0	0	1	0	0	0	1	4	0			1	0	0		0			1				0	Kikwit
1352	57	0	5	4	5		1	0	0	1	0	0	1	0	1	1	1	1	0	1	1	2	4			1			0		0	0	0	1		0	0	0	Kikwit
1353	48	1	2	4	4	3	0	1	0	1	1	1	1	0	1	1	0	1	0	1	0	2	4	0		0	0	0	1		1	0		1		0		0	Kikwit
1354	57	0	2	3	5		1	0	0	1	0	1	1	0	1	1	1	1	0	1	0	1	4			1		1	1		0	0	0	1		0		0	Kikwit
1355	37	1	2	6	4	3	0	1	1	1	1	1	1	0	1	1	0	1	0	1	0	1	3	0	0	0	1	0	0		0	0		1		0		0	Kikwit
1356	29	1	1	6	4	3	0	0	0	0	0	0	1	0	1	1	0	1	0	1	0	2	2						0		0	0		1		0		0	Kikwit
1357	59	0	5	1	13		1	1	0	0	0	0	1	0	1	1	0	1	0	0	0	2	4	0					1		1	1		1				0	Kikwit
1358	49	0	5	4	5		1	1	1	1	1	1	1	0	1	1	1	1	1	1	0	2	4	0	0	1	1	1	1		1	1	0	1	1	1		0	Kikwit
1359	75	0	2	4	5		1	0	0	0	0	1	1	0	1	1	1	1	0	1	0	1	5					0	1		0	0	0	1		1		0	Kikwit
1360	37	1	2	6	4	8	0	0	0	0	1	0	1	0	0	0	0	1	0	0	0	1	3				1		1					1				0	Kikwit
1361	18	0	1	3	13		0	0	0	0	1	0	1	0	0	0	0	1	0	1	0	2	1				1		0					1		0		0	Kikwit
1362	59	0	2	4	6		0	0	0	0	0	0	1	0	1	1	0	1	0	1	0	1	4						0		0	0		1		0		0	Kikwit
1363	35	1	2	6	4	3	1	1	1	1	1	0	1	0	1	0	1	1	0	1	0	2	2	0	0	0	0		0		0		0	1		0		0	Kikwit
1364	18	0	1	4	13		0	1	0	0	1	0	0	0	1	1	0	1	0	0	0	2	1	0			0				0	0		1				0	Kikwit
1365	32	0	4	5	13		1	1	1	1	1	1	1	0	0	0	1	1	0	1	0	1	2	1	0	1	1	0	1				1	1		0		0	Kikwit
1366	71	0	2	4	13		1	0	0	1	0	0	1	0	0	0	0	1	0	1	0	1	5			1			0					1		0		0	Kikwit
