# Supplementary material for: Zoonotic risk factors associated with seroprevalence of Ebola virus GP antibodies in the absence of diagnosed Ebola virus disease in the Democratic Republic of Congo
Source: PLoS Negl Trop Dis. 2021 Aug 12;15(8):e0009566. doi: 10.1371/journal.pntd.0009566 (PMC8384205; doi:10.1371/journal.pntd.0009566)
Supplement: S1 Codebook — (XLSX) [file pntd.0009566.s002.xlsx]

## Sheet: Codebook
Variable name	Variable	Values
ID	Participant ID	text
site	Study location	text
age	What is your age?	number of years
age_cat3	Age category	1= 18-26 years old 2= 26-35 years old 3= 36-45 years old 4= 46-59 years old 5= 60 years old or older
sex	What is your sex?	1=Male 2=Female
civil_stat	What is your civil status?	1=Single 2=Married 3=Living together as married 4=Divorced or Separated 5=Widowed
edu_level	What is your highest level of education?	1=None 2=Started Primary School 3=Finished Primary School 4=Finished Secondary School 5=Apprentice 6=College/University 7=Graduate school
occ_prim	What is your primary occupation?	1=Farmer (Agriculteur) 2=Fisherman 3=Teacher 4=Health care worker 5=Merchant 6=Technician 7=Caretaker 8=Hunter 9=Farmer (Eleveur) 10=Student 11=Driver 12=Politics 13=Other
hc_type	What type of health care worker are/were you?	1=Nurse Supervisor 2=Nurse Titulaire 3=Nurse 4=Physician 5=Epidemiologist 6=Supervisor 7=Health communication officer 8=Lab Technician 9=Administrator 10=Room Attendant 11=Hygienic Service 12=Traditional Healer 13=Medical/Nurse Student 14=Red Cross worker 15=Midwife 16=Maintenance 17=Community volunteer 18=Not currently working in health care 19=Other
hcw	Health care worker	1=Yes 0=No
ever_cc_ebola	In your lifetime, have you EVER been in close contact* with a SUSPECTED, PROBABLE or CONFIRMED Ebola case?	1=Yes 0=No 99= Don't know
Have you EVER been in contact with any of the following animals?
monkey	Monkeys	1=Yes 0=No
nhp	Other non-human primates	1=Yes 0=No
bat	Bats	1=Yes 0=No
rodent	Rodents	1=Yes 0=No
monkey_month	How frequently have you had contact with monkeys in the last month	1=Yes 0=No
nhp_month	How frequently have you had contact with other types of non-human primates in the last month	1=Yes 0=No
bat_month	How frequently have you had contact with bats in the last month	1=Yes 0=No
rodent_month	How frequently have you had contact with rodents in the last month	1=Yes 0=No
Have you EVER in your life conducted any of the following activities?
slaught_anim	Slaughtering Animals	1=Yes 0=No
sleep_outside	Sleep outside	1=Yes 0=No
hunt_wild	Hunting wild animals	1=Yes 0=No
visit_forest	Visiting to wooded/forested areas	1=Yes 0=No
cut_wood	Cut or collect firewood	1=Yes 0=No
eat_nhp	Eating non-human primate meat	1=Yes 0=No
freq_markets	Frequent markets	1=Yes 0=No
make_charcoal	Make charcoal	1=Yes 0=No
eat_bushmeat	Eat Bushmeat	1=Yes 0=No
enter_cave	Enter a cave or mine	1=Yes 0=No
slaught_month	In the last month, have you slaughtered animals?	1=Yes 0=No
sleep_out_month	In the last month, have you slept outside?	1=Yes 0=No
hunt_month	In the last month, have you hunted wild animals?	1=Yes 0=No
forest_month	In the last month, have you visited wooded/forested areas?	1=Yes 0=No
cut_wood_month	In the last month, have you cut or collected firewood?	1=Yes 0=No
eat_nhp_month	In the last month, have you eaten non-human primate meat?	1=Yes 0=No
markets_month	In the last month, have you gone to the market?	1=Yes 0=No
make_charcoal_month	In the last month, have you made charcoal?	1=Yes 0=No
eat_bush_month	In the last month, have you eaten bushmeat?	1=Yes 0=No
cave_month	In the last month, have you enter a cave or mine?	1=Yes 0=No
gp_pos	Has a GP ADI result above 4.7	1=Yes 0=No
